# Supplementary material for: 1-(2-Chloro­benzo­yl)-3-(2,3-dimethyl­phen­yl)thio­urea
Source: Acta Crystallogr Sect E Struct Rep Online. 2012 Nov 30;68(Pt 12):o3483. doi: 10.1107/S1600536812048209 (PMC3589055; doi:10.1107/S1600536812048209)
Supplement: Supplementary file 2 [file e-68-o3483-Isup2.hkl]

# 
# h,k,l, Fc-squared, Fo-squared, sigma(Fo-squared) and status flag 
# 
data_I
_shelx_title ' ' 
_shelx_refln_list_code          4 
_shelx_F_calc_maximum       50.65 
_exptl_crystal_F_000       332.00 
_reflns_d_resolution_high  0.7701 
 
loop_ 
 _symmetry_equiv_pos_as_xyz 
 'x, y, z' 
 '-x, -y, -z' 
 
_cell_length_a     7.4889 
_cell_length_b     9.3382 
_cell_length_c    13.2737 
_cell_angle_alpha  65.674 
_cell_angle_beta   69.975 
_cell_angle_gamma  73.639 
 
_shelx_F_squared_multiplier     1.000 
 
loop_ 
 _refln_index_h 
 _refln_index_k 
 _refln_index_l 
 _refln_F_squared_calc 
 _refln_F_squared_meas 
 _refln_F_squared_sigma 
 _refln_observed_status 
   2   0   0      977.43      800.40     28.66 o 
   3   0   0      202.68      204.42      7.19 o 
   4   0   0       52.15       51.61      0.76 o 
   5   0   0        0.49        0.72      0.13 o 
   6   0   0      130.40      131.61      3.22 o 
   7   0   0      352.25      376.38      9.92 o 
   8   0   0      116.91      123.62      2.30 o 
   9   0   0       30.41       32.27      1.41 o 
  -8   1   0      172.05      175.67     13.04 o 
  -7   1   0       35.99       36.96      1.29 o 
  -6   1   0     1489.89     1557.67     27.96 o 
  -5   1   0      875.95      898.09     17.09 o 
  -4   1   0        7.91        8.82      0.43 o 
  -3   1   0        4.20       10.53      0.71 o 
  -2   1   0      344.11      334.16     18.66 o 
  -1   1   0      474.98      476.67     33.00 o 
   2   1   0       24.12       33.44      1.27 o 
   3   1   0     1029.81     1029.23     46.41 o 
   4   1   0      437.76      442.08     10.82 o 
   5   1   0      536.64      543.08     14.60 o 
   6   1   0      143.25      137.25      4.85 o 
   7   1   0      362.80      394.48      8.31 o 
   8   1   0      172.56      176.50      2.78 o 
   9   1   0       11.68       11.97      1.34 o 
  -8   2   0        1.23        2.90      0.93 o 
  -7   2   0      100.26      110.94      5.92 o 
  -6   2   0       37.80       36.20      1.57 o 
  -5   2   0      319.09      325.09      7.85 o 
  -4   2   0      383.44      446.99      7.49 o 
  -3   2   0      215.71      205.19      7.30 o 
  -2   2   0      573.73      563.69     29.68 o 
  -1   2   0       34.34       30.53      1.23 o 
   1   2   0      802.02      757.84     16.68 o 
   2   2   0      163.32      157.92      6.26 o 
   3   2   0      256.61      274.93      9.44 o 
   4   2   0      115.34      111.97      2.64 o 
   5   2   0        0.02        0.91      0.31 o 
   6   2   0      271.09      265.35      9.82 o 
   7   2   0      147.93      153.56      5.72 o 
   8   2   0      391.66      447.16      5.85 o 
   9   2   0       15.67       19.13      2.57 o 
  -8   3   0      175.26      183.97      5.61 o 
  -7   3   0        3.41        4.07      1.17 o 
  -6   3   0      447.08      468.11      9.96 o 
  -5   3   0      411.77      428.61     23.02 o 
  -4   3   0       27.94       25.17      0.68 o 
  -3   3   0       55.34       68.08      2.49 o 
  -2   3   0      280.68      324.96     19.38 o 
   0   3   0       60.24       55.98      4.21 o 
   1   3   0     1402.08     1397.41     18.31 o 
   2   3   0      190.59      187.55      8.99 o 
   3   3   0      186.19      172.58      6.91 o 
   4   3   0        6.93       10.20      0.38 o 
   5   3   0      512.20      538.47     14.41 o 
   6   3   0       32.17       31.04      0.86 o 
   7   3   0      579.10      600.24     21.42 o 
   8   3   0        2.55        1.92      0.55 o 
   9   3   0        3.84        4.79      0.85 o 
  -7   4   0      329.21      335.85     12.56 o 
  -6   4   0      448.28      459.46     14.82 o 
  -5   4   0      744.04      782.87     28.59 o 
  -4   4   0        9.82       10.76      0.52 o 
  -3   4   0        0.11        1.91      0.59 o 
  -2   4   0       48.24       40.23      2.96 o 
  -1   4   0     1577.58     1717.04     22.46 o 
   0   4   0       14.47        4.39      0.43 o 
   2   4   0       42.01       31.21      1.31 o 
   3   4   0       51.19       46.54      1.57 o 
   4   4   0       22.80       23.99      1.00 o 
   5   4   0       19.30       18.75      1.49 o 
   6   4   0      260.63      263.89     19.54 o 
   7   4   0       52.65       56.78      4.75 o 
   8   4   0       13.55       20.83      1.11 o 
  -7   5   0       20.85       22.64      1.70 o 
  -6   5   0      132.43      149.36      3.14 o 
  -5   5   0        4.83        3.70      0.65 o 
  -4   5   0        0.66        5.36      2.09 o 
  -3   5   0       15.65       16.30      1.03 o 
  -2   5   0       22.77       26.16      1.07 o 
  -1   5   0      285.17      262.25      4.60 o 
   0   5   0      247.03      228.36      3.76 o 
   1   5   0      989.25     1075.16     52.41 o 
   2   5   0       25.22       19.27      0.98 o 
   3   5   0        0.03        1.63      0.74 o 
   4   5   0       25.48       26.80      2.06 o 
   5   5   0      191.85      191.49      6.97 o 
   6   5   0       18.60       21.53      2.53 o 
   7   5   0      435.03      455.38     21.10 o 
   8   5   0        6.60        5.09      0.67 o 
  -6   6   0       11.25        7.62      1.02 o 
  -5   6   0      188.89      164.02      3.22 o 
  -4   6   0       62.03       63.20      1.90 o 
  -3   6   0      206.86      190.71      3.59 o 
  -2   6   0       50.71       50.76      1.75 o 
  -1   6   0      410.01      433.54      6.14 o 
   0   6   0      393.31      413.13      7.00 o 
   1   6   0      241.74      235.47      3.82 o 
   2   6   0      583.59      586.02     34.01 o 
   3   6   0       95.11       95.62      7.11 o 
   4   6   0      252.14      267.68     13.04 o 
   5   6   0       61.52       62.13     10.35 o 
   6   6   0      473.04      505.24     31.72 o 
   7   6   0      135.11      144.45      6.97 o 
   8   6   0       39.75       43.93      3.50 o 
  -6   7   0      443.17      443.38      6.84 o 
  -5   7   0        0.12        1.50      0.59 o 
  -4   7   0       57.15       55.72      1.91 o 
  -3   7   0        0.67        1.28      0.52 o 
  -2   7   0       51.86       58.94      1.96 o 
  -1   7   0      212.24      207.24      4.06 o 
   0   7   0     1852.34     1983.01     24.51 o 
   1   7   0        3.75        1.38      0.54 o 
   2   7   0      242.45      241.81      3.12 o 
   3   7   0        0.13        1.77      0.75 o 
   4   7   0       58.49       65.41      1.36 o 
   5   7   0       16.80       15.33      0.63 o 
   6   7   0       35.63       35.77      2.05 o 
   7   7   0        6.53        6.81      0.85 o 
  -5   8   0       19.78       15.62      1.44 o 
  -4   8   0        0.30        3.10      1.39 o 
  -3   8   0       23.12       24.75      1.56 o 
  -2   8   0       24.26       19.85      1.40 o 
  -1   8   0       33.89       31.88      1.61 o 
   0   8   0        0.52        2.10      1.19 o 
   1   8   0       75.77       65.31      1.99 o 
   2   8   0      389.42      387.94      6.34 o 
   3   8   0        0.75        2.08      0.34 o 
   4   8   0        0.89        1.54      0.38 o 
   5   8   0      119.83      133.48      8.04 o 
   6   8   0      349.76      375.37     18.64 o 
   7   8   0       39.42       39.41      1.45 o 
  -4   9   0       21.26       16.15      1.33 o 
  -3   9   0       59.89       56.52      2.22 o 
  -2   9   0       77.26       81.38      2.55 o 
  -1   9   0       18.43       15.84      1.34 o 
   0   9   0      457.17      485.36      7.37 o 
   1   9   0      372.88      397.78      6.69 o 
   2   9   0       40.48       44.23      1.87 o 
   3   9   0       11.79       12.03      1.23 o 
   4   9   0        0.13        2.39      1.08 o 
   5   9   0       26.49       26.52      1.39 o 
   6   9   0       89.34       86.96      2.92 o 
  -2  10   0        2.17        1.95      0.81 o 
  -1  10   0       42.84       38.45      2.03 o 
   0  10   0       21.44       23.10      1.67 o 
   1  10   0      330.21      354.26      6.41 o 
   2  10   0       52.82       51.17      2.15 o 
   3  10   0        8.81       11.28      1.27 o 
   4  10   0        0.76        2.48      0.81 o 
   1  11   0       34.96       35.14      2.01 o 
   2  11   0       48.10       57.68      2.35 o 
  -4 -10   1        8.59       11.22      1.26 o 
  -3 -10   1        1.98        2.92      1.16 o 
  -2 -10   1        0.05        1.03      0.67 o 
  -1 -10   1        6.66        7.51      1.19 o 
   0 -10   1        0.33        2.00      1.63 o 
   1 -10   1      321.34      366.31      6.82 o 
   2 -10   1       38.06       37.70      2.04 o 
  -5  -9   1        0.69        0.44      0.45 o 
  -4  -9   1      200.81      220.30      4.25 o 
  -3  -9   1        7.73        8.94      1.10 o 
  -2  -9   1       30.63       25.75      1.53 o 
  -1  -9   1        5.47        6.30      1.05 o 
   0  -9   1      384.15      399.46      6.72 o 
   1  -9   1      127.68      139.33      3.36 o 
   2  -9   1       41.52       45.69      2.00 o 
   3  -9   1       50.01       47.80      2.22 o 
  -6  -8   1       32.85       31.17      1.15 o 
  -5  -8   1      464.31      490.53     12.63 o 
  -4  -8   1       55.41       52.25      1.33 o 
  -3  -8   1        0.90        0.83      0.43 o 
  -2  -8   1        2.83        3.96      0.74 o 
  -1  -8   1      295.92      282.84      5.02 o 
   0  -8   1       16.31       16.23      1.39 o 
   1  -8   1      265.53      269.69      5.02 o 
   2  -8   1       45.83       42.35      1.75 o 
   3  -8   1      123.12      111.70      2.95 o 
   4  -8   1       21.49       20.64      1.51 o 
   5  -8   1       24.06       22.51      1.80 o 
  -7  -7   1        0.01        1.82      0.89 o 
  -6  -7   1       15.74       14.14      2.56 o 
  -5  -7   1      249.90      260.27     10.56 o 
  -4  -7   1       87.02       92.81      5.16 o 
  -3  -7   1       28.49       21.27      0.66 o 
  -2  -7   1       55.51       53.22      1.30 o 
  -1  -7   1        2.58        1.54      0.53 o 
   0  -7   1     1198.69     1215.28     22.21 o 
   1  -7   1        4.32        4.16      0.79 o 
   2  -7   1       30.10       33.35      1.60 o 
   3  -7   1       29.43       34.20      1.55 o 
   4  -7   1      172.93      178.84      3.75 o 
   5  -7   1       12.12       15.17      1.38 o 
  -8  -6   1       62.56       56.61      4.28 o 
  -7  -6   1       10.70       11.35      1.80 o 
  -6  -6   1      229.09      232.15      7.68 o 
  -5  -6   1      914.79      958.51     27.18 o 
  -4  -6   1      167.54      169.22      9.56 o 
  -3  -6   1       93.63       83.37      4.48 o 
  -2  -6   1      119.77      116.36     13.80 o 
  -1  -6   1        2.16        2.91      0.31 o 
   0  -6   1       27.35       18.93      1.09 o 
   1  -6   1       68.93       73.64      1.97 o 
   2  -6   1      136.10      130.21      2.62 o 
   3  -6   1      336.57      343.24      5.27 o 
   4  -6   1       31.97       24.26      1.32 o 
   5  -6   1       65.78       57.49      1.85 o 
   6  -6   1       33.06       30.68      1.53 o 
  -8  -5   1        7.49        7.80      0.97 o 
  -7  -5   1       20.24       21.15      1.15 o 
  -6  -5   1      317.69      337.77     18.26 o 
  -5  -5   1       98.43      100.35      5.52 o 
  -4  -5   1       35.20       33.87      1.80 o 
  -3  -5   1       77.53       89.66      6.75 o 
  -2  -5   1      282.36      294.73     22.00 o 
  -1  -5   1        5.30        4.76      0.68 o 
   0  -5   1      715.68      614.87      8.80 o 
   2  -5   1     1852.92     1844.30     33.03 o 
   3  -5   1       43.46       42.89      1.54 o 
   4  -5   1      412.78      384.31      6.74 o 
   5  -5   1        3.91        3.74      0.97 o 
   6  -5   1       74.76       74.53      2.17 o 
  -8  -4   1       74.70       77.37      4.95 o 
  -7  -4   1       43.76       39.87      2.75 o 
  -6  -4   1      312.15      326.84      9.82 o 
  -5  -4   1        5.49        5.37      0.69 o 
  -4  -4   1      289.18      279.30      9.73 o 
  -3  -4   1      406.97      439.45     26.05 o 
  -2  -4   1      474.61      509.44     26.85 o 
  -1  -4   1        0.25        0.86      0.55 o 
   0  -4   1      763.32      772.07     10.41 o 
   1  -4   1      705.90      636.56      8.80 o 
   2  -4   1       16.80       19.40      0.88 o 
   3  -4   1      495.49      510.65     17.50 o 
   4  -4   1       50.51       49.83      2.67 o 
   5  -4   1        1.25        1.51      0.40 o 
   6  -4   1        0.01        2.09      0.49 o 
   7  -4   1      103.53      115.28      2.12 o 
  -8  -3   1       27.74       24.60      1.19 o 
  -7  -3   1        7.49        4.29      1.05 o 
  -6  -3   1       17.92       18.67      2.62 o 
  -5  -3   1      544.26      545.79     24.64 o 
  -4  -3   1        5.72        4.27      0.38 o 
  -3  -3   1      113.76      101.81      4.04 o 
  -2  -3   1        0.16        1.99      0.68 o 
  -1  -3   1      476.67      459.58     24.41 o 
   0  -3   1      963.73      935.90     17.77 o 
   1  -3   1      107.31       80.39      6.10 o 
   3  -3   1       56.20       74.65      4.18 o 
   4  -3   1       98.52      104.26      1.89 o 
   5  -3   1      181.59      179.10      6.18 o 
   6  -3   1       51.17       54.07      1.15 o 
   7  -3   1        4.28        4.94      1.24 o 
   8  -3   1      131.08      136.66      7.52 o 
  -8  -2   1        3.79        4.24      0.76 o 
  -7  -2   1        3.77        3.76      0.78 o 
  -6  -2   1      271.22      237.01     14.74 o 
  -5  -2   1        1.32        1.40      0.19 o 
  -4  -2   1     1404.11     1433.25     48.55 o 
  -3  -2   1      521.86      521.42     18.63 o 
  -2  -2   1       47.62       39.87      1.97 o 
  -1  -2   1      430.62      407.79     21.17 o 
   2  -2   1      241.42      245.24     11.71 o 
   3  -2   1        3.67       18.90      0.86 o 
   4  -2   1       64.86       75.44      2.01 o 
   5  -2   1      622.52      655.77     21.36 o 
   6  -2   1      114.35      121.14      2.56 o 
   7  -2   1      260.04      278.40     10.40 o 
   8  -2   1        1.36        1.72      0.52 o 
  -8  -1   1       40.72       39.10      1.93 o 
  -7  -1   1        3.43        4.96      1.51 o 
  -6  -1   1        5.17        3.31      0.28 o 
  -5  -1   1     1617.77     1702.76     54.43 o 
  -4  -1   1       19.72       17.10      0.37 o 
  -3  -1   1      708.02      722.53     18.00 o 
  -2  -1   1       15.36       16.48      0.59 o 
   1  -1   1      250.62      264.98     23.10 o 
   2  -1   1     1474.84     1243.69     16.48 o 
   3  -1   1      864.72      827.11     57.79 o 
   4  -1   1       61.67       57.51      2.18 o 
   5  -1   1        2.96        2.82      0.30 o 
   6  -1   1      868.84      915.37     18.79 o 
   7  -1   1      620.98      686.82     25.60 o 
   8  -1   1       35.03       34.97      1.89 o 
  -8   0   1       20.32       17.38      2.21 o 
  -7   0   1       31.80       34.14      3.78 o 
  -6   0   1      795.90      836.35     16.38 o 
  -5   0   1       78.98       81.32      1.55 o 
  -4   0   1      326.69      313.44      8.89 o 
  -3   0   1      623.83      675.76     20.70 o 
  -2   0   1        4.72        3.88      0.18 o 
  -1   0   1      114.12       90.09      1.48 o 
   2   0   1      891.90      931.28     70.07 o 
   3   0   1       29.26       27.16      0.77 o 
   4   0   1      367.46      369.88     11.05 o 
   5   0   1      134.45      130.16      4.72 o 
   6   0   1        1.07        1.60      0.22 o 
   7   0   1      384.62      413.30     15.42 o 
   8   0   1       39.95       37.41      1.58 o 
   9   0   1      386.92      424.25     12.39 o 
  -8   1   1       83.79       88.00      5.09 o 
  -7   1   1      361.00      385.52      9.23 o 
  -6   1   1       17.19       16.70      0.93 o 
  -5   1   1      573.14      596.78     18.18 o 
  -4   1   1        8.77        7.72      0.35 o 
  -3   1   1     1054.46     1060.82     36.24 o 
  -2   1   1      626.17      574.10     23.18 o 
  -1   1   1       10.41       14.33      0.30 o 
   2   1   1      509.79      530.32     32.94 o 
   3   1   1      100.75       75.48      2.11 o 
   4   1   1     1030.23      989.82     48.89 o 
   5   1   1       74.40       68.07      2.32 o 
   6   1   1        0.58        3.18      1.19 o 
   7   1   1       17.22       19.63      0.97 o 
   8   1   1       13.17       14.56      0.99 o 
   9   1   1       36.80       37.66      1.42 o 
  -8   2   1       78.26       79.84      1.90 o 
  -7   2   1      114.60      118.47      6.21 o 
  -6   2   1      251.18      257.36      7.27 o 
  -5   2   1      487.65      487.74     12.93 o 
  -4   2   1     1382.58     1482.25     55.12 o 
  -3   2   1      324.89      365.86     10.10 o 
  -2   2   1      351.49      372.01     20.46 o 
  -1   2   1      102.88      110.26      4.17 o 
   0   2   1      153.02      167.39      1.80 o 
   1   2   1      394.53      382.85     21.25 o 
   3   2   1      230.45      253.39     11.88 o 
   5   2   1       72.37       90.12      5.79 o 
   6   2   1       82.59       83.00      3.14 o 
   7   2   1      175.23      180.11      7.36 o 
   8   2   1      116.41      121.18      9.22 o 
   9   2   1      107.42      122.48      2.45 o 
  -8   3   1        1.04        1.52      0.57 o 
  -7   3   1      112.40      111.76      7.64 o 
  -6   3   1      127.46      126.02      3.68 o 
  -5   3   1       61.94       61.29      3.50 o 
  -4   3   1       13.88       18.51      1.14 o 
  -3   3   1      248.06      207.46     14.00 o 
  -2   3   1     1210.71     1241.93     68.60 o 
  -1   3   1        0.14        3.23      0.60 o 
   0   3   1        4.63        8.79      0.33 o 
   2   3   1       48.31       52.06      3.34 o 
   3   3   1     1067.85     1063.46     37.79 o 
   4   3   1      816.63      820.41     39.57 o 
   5   3   1        7.71       11.25      0.45 o 
   6   3   1        0.87        1.29      0.32 o 
   7   3   1      135.91      136.66      4.68 o 
   8   3   1       28.00       30.96      1.01 o 
   9   3   1       24.72       29.39      1.39 o 
  -7   4   1        3.12        3.60      0.74 o 
  -6   4   1        0.24        1.88      1.19 o 
  -5   4   1      281.23      276.62     10.78 o 
  -4   4   1      678.59      708.10     25.91 o 
  -3   4   1       85.07       76.76      2.47 o 
  -2   4   1        7.75        9.12      1.44 o 
  -1   4   1      167.21      166.31      2.74 o 
   0   4   1      338.17      268.91     24.93 o 
   1   4   1      518.27      594.61     30.14 o 
   2   4   1     1308.89     1141.52    110.70 o 
   3   4   1      236.43      213.93     27.59 o 
   4   4   1      624.51      642.57     26.03 o 
   5   4   1       41.10       41.93      1.80 o 
   6   4   1       83.14       76.52      4.64 o 
   7   4   1       11.50       10.74      1.24 o 
   8   4   1      159.97      160.90      6.34 o 
   9   4   1       66.46       63.41      2.13 o 
  -7   5   1       19.72       14.73      1.44 o 
  -6   5   1      194.84      202.43      5.37 o 
  -5   5   1      339.42      340.14     18.06 o 
  -4   5   1      362.82      370.96     12.73 o 
  -3   5   1       29.21       26.48      1.85 o 
  -2   5   1        1.99        3.33      0.25 o 
  -1   5   1      424.09      445.35      6.06 o 
   0   5   1      246.54      255.53      3.95 o 
   1   5   1      626.38      598.19     62.74 o 
   2   5   1      680.09      719.72     49.21 o 
   3   5   1      523.60      468.14     35.87 o 
   4   5   1      162.77      161.00      6.40 o 
   5   5   1      230.48      240.67      9.33 o 
   6   5   1      244.21      260.38     18.28 o 
   7   5   1       60.94       64.96      2.49 o 
   8   5   1      142.76      149.19     10.71 o 
  -6   6   1       10.25       12.19      1.15 o 
  -5   6   1      325.51      329.72      5.67 o 
  -4   6   1       39.07       40.73      1.55 o 
  -3   6   1      810.57      861.80     28.50 o 
  -2   6   1      331.11      326.45      5.27 o 
  -1   6   1      446.71      447.71      7.59 o 
   0   6   1      878.67      878.76     16.05 o 
   1   6   1       97.61       98.22      2.11 o 
   2   6   1      566.18      594.47      6.51 o 
   3   6   1      168.90      189.74      2.49 o 
   4   6   1        6.25        6.10      0.67 o 
   5   6   1      153.81      161.96      6.65 o 
   6   6   1      413.36      450.52     33.93 o 
   7   6   1      156.40      173.94      4.52 o 
   8   6   1       14.12       14.52      3.75 o 
  -6   7   1       50.28       49.22      2.04 o 
  -5   7   1       89.21       92.23      2.69 o 
  -4   7   1      211.50      209.56      3.96 o 
  -3   7   1      609.46      597.11      8.41 o 
  -2   7   1      279.76      283.55      4.93 o 
  -1   7   1       36.06       35.15      1.45 o 
   0   7   1      296.05      303.37      5.06 o 
   1   7   1      230.16      228.94      4.05 o 
   2   7   1      113.67      123.11      2.54 o 
   3   7   1      362.29      383.84      6.74 o 
   4   7   1      420.42      488.66      5.11 o 
   5   7   1      420.85      454.83     15.49 o 
   6   7   1       10.73       12.63      0.80 o 
   7   7   1       14.42       14.38      1.04 o 
   8   7   1       31.08       27.34      1.33 o 
  -5   8   1      506.43      524.94      8.29 o 
  -4   8   1       14.34       12.30      1.44 o 
  -3   8   1      113.43      110.76      2.84 o 
  -2   8   1       33.83       35.95      1.67 o 
  -1   8   1      107.30      104.80      2.66 o 
   0   8   1       27.82       32.53      1.50 o 
   1   8   1      294.14      311.97      5.56 o 
   2   8   1       27.80       40.47      1.52 o 
   3   8   1        1.71        1.62      0.51 o 
   4   8   1      288.97      307.14      3.57 o 
   5   8   1       19.93       21.91      1.32 o 
   6   8   1        0.02        2.80      1.07 o 
   7   8   1       26.08       27.52      1.17 o 
  -4   9   1       61.87       59.11      2.33 o 
  -3   9   1      104.35      104.21      2.96 o 
  -2   9   1        2.55        3.76      0.95 o 
  -1   9   1        6.18        6.05      1.18 o 
   0   9   1       35.71       35.38      1.78 o 
   1   9   1       45.95       43.92      2.02 o 
   2   9   1       95.97       93.52      2.55 o 
   3   9   1      314.48      329.67      6.12 o 
   4   9   1      356.13      392.58      6.26 o 
   5   9   1       15.30       21.49      1.25 o 
   6   9   1      101.77      100.55      7.52 o 
  -2  10   1       19.73       29.80      1.93 o 
  -1  10   1        0.73        2.85      1.47 o 
   0  10   1        1.45        3.58      1.03 o 
   1  10   1      439.49      493.76      8.04 o 
   2  10   1       84.18       80.61      2.58 o 
   3  10   1       53.45       52.93      2.03 o 
   4  10   1      101.39      114.88      2.96 o 
   0  11   1        0.47        2.51      1.10 o 
   1  11   1        0.34        0.60      1.53 o 
   2  11   1       86.40      103.04      3.05 o 
   3  11   1       47.76       50.66      2.23 o 
  -3 -10   2       18.38       19.96      1.65 o 
  -2 -10   2       75.11       77.16      2.68 o 
  -1 -10   2       55.25       54.69      2.36 o 
   0 -10   2       75.05       77.41      2.80 o 
   1 -10   2       38.69       48.30      2.51 o 
  -5  -9   2       80.39       77.44      2.66 o 
  -4  -9   2       91.26       97.57      2.83 o 
  -3  -9   2      139.97      141.11      3.30 o 
  -2  -9   2       34.69       35.31      1.76 o 
  -1  -9   2        1.22        2.89      1.04 o 
   0  -9   2       14.67       13.59      1.49 o 
   1  -9   2        0.04        2.45      1.59 o 
   2  -9   2      405.18      456.10      7.48 o 
   3  -9   2       40.50       35.35      1.87 o 
  -6  -8   2       34.09       31.25      1.22 o 
  -5  -8   2       94.97       89.04      2.79 o 
  -4  -8   2       14.49       12.52      1.18 o 
  -3  -8   2      210.37      231.28      4.19 o 
  -2  -8   2       17.99       17.23      1.18 o 
  -1  -8   2       52.23       55.97      1.84 o 
   0  -8   2       90.51       96.67      2.81 o 
   1  -8   2      182.58      178.66      3.89 o 
   2  -8   2      115.76      117.96      3.03 o 
   3  -8   2       64.00       61.15      2.31 o 
   4  -8   2      296.03      299.76      5.28 o 
  -7  -7   2        0.35        1.87      1.19 o 
  -6  -7   2       11.53       11.47      0.88 o 
  -5  -7   2       32.19       32.97      0.92 o 
  -4  -7   2      170.63      178.48      8.74 o 
  -3  -7   2        1.94        4.10      0.45 o 
  -2  -7   2      166.11      160.60      5.49 o 
  -1  -7   2       49.49       50.39      1.78 o 
   0  -7   2      145.00      131.65      2.99 o 
   1  -7   2       13.78       14.61      1.23 o 
   2  -7   2      400.40      394.06      6.13 o 
   3  -7   2       19.47       23.74      1.37 o 
   4  -7   2       58.44       55.84      2.11 o 
   5  -7   2       53.24       57.50      2.29 o 
  -7  -6   2       91.72       90.63      4.64 o 
  -6  -6   2       50.65       53.67      1.71 o 
  -5  -6   2      189.07      195.46      8.62 o 
  -4  -6   2       63.85       68.01      6.92 o 
  -3  -6   2      449.15      464.37     19.69 o 
  -2  -6   2        1.85        0.88      0.26 o 
  -1  -6   2      383.76      370.35     23.16 o 
   0  -6   2       83.29       67.92      1.83 o 
   1  -6   2      725.57      704.53     10.35 o 
   2  -6   2      967.44     1010.82     13.09 o 
   3  -6   2        5.60       12.94      1.09 o 
   4  -6   2      491.64      489.88      7.13 o 
   5  -6   2      134.64      140.48      3.11 o 
   6  -6   2       37.61       37.85      1.63 o 
  -8  -5   2      117.13      118.68      4.79 o 
  -7  -5   2      135.02      137.53      5.96 o 
  -6  -5   2      129.01      144.36      6.64 o 
  -5  -5   2      671.71      692.33     32.23 o 
  -4  -5   2     1422.77     1453.80     60.91 o 
  -3  -5   2       17.32       21.06      0.82 o 
  -2  -5   2      267.33      251.12     16.37 o 
  -1  -5   2      156.33      147.82      8.78 o 
   0  -5   2       51.79       43.80      3.19 o 
   1  -5   2      109.99       95.46      2.09 o 
   3  -5   2       84.87       78.33      2.01 o 
   4  -5   2      668.16      632.05      9.48 o 
   5  -5   2       54.26       55.34      1.80 o 
   6  -5   2       73.47       81.95      2.24 o 
  -8  -4   2       40.23       42.73      3.08 o 
  -7  -4   2       25.25       24.99      2.33 o 
  -6  -4   2       74.95       79.53      5.67 o 
  -5  -4   2       22.00       20.85      0.67 o 
  -4  -4   2      145.61      141.47      5.24 o 
  -3  -4   2      606.33      624.44     46.26 o 
  -2  -4   2      745.23      833.46     65.55 o 
  -1  -4   2      508.45      458.15     17.31 o 
   0  -4   2      140.05      134.54      2.48 o 
   1  -4   2       36.18       30.82      2.45 o 
   2  -4   2       49.59       43.14      2.29 o 
   3  -4   2      157.99      153.78      2.67 o 
   4  -4   2      123.28      120.00      2.45 o 
   5  -4   2      154.30      165.76      3.14 o 
   6  -4   2        2.31        3.93      0.49 o 
   7  -4   2       13.17       15.05      1.61 o 
  -8  -3   2       22.16       19.53      1.09 o 
  -7  -3   2        0.20        2.19      0.63 o 
  -6  -3   2       28.35       27.20      1.80 o 
  -5  -3   2       11.64        9.32      0.77 o 
  -4  -3   2      622.49      601.08     21.09 o 
  -3  -3   2        0.09        0.93      0.32 o 
  -2  -3   2      860.09      846.21     11.03 o 
  -1  -3   2       22.05       24.46      0.76 o 
   0  -3   2      376.50      363.32      5.33 o 
   1  -3   2      422.04      443.48      8.18 o 
   2  -3   2     1325.77     1343.07     16.47 o 
   3  -3   2        2.96        4.54      0.79 o 
   4  -3   2      917.30      875.65     68.85 o 
   5  -3   2        8.40       13.53      0.59 o 
   6  -3   2      130.69      126.64      8.63 o 
   7  -3   2       92.33      100.20      1.86 o 
   8  -3   2       40.75       44.59      1.43 o 
  -8  -2   2      111.90      129.04      2.45 o 
  -7  -2   2        4.02        3.22      0.57 o 
  -6  -2   2       15.81       14.14      1.24 o 
  -5  -2   2      751.02      825.85     23.70 o 
  -4  -2   2      128.98      113.26      5.29 o 
  -3  -2   2      770.49      738.84      7.27 o 
  -2  -2   2       21.50       14.25      0.70 o 
  -1  -2   2     1377.35     1503.73     18.09 o 
   0  -2   2       37.41       46.45      2.64 o 
   1  -2   2      191.98      196.50      6.44 o 
   3  -2   2     1303.99     1328.29    217.51 o 
   4  -2   2        5.21        6.80      0.38 o 
   5  -2   2     1534.29     1507.76    116.27 o 
   6  -2   2       11.37       11.74      0.56 o 
   7  -2   2        4.96        7.63      0.73 o 
   8  -2   2       27.03       26.36      1.13 o 
  -8  -1   2        3.78        4.96      0.75 o 
  -7  -1   2        0.66        3.59      0.85 o 
  -6  -1   2       47.53       43.73      2.42 o 
  -5  -1   2      140.68      144.57      4.95 o 
  -4  -1   2       94.91      118.77      3.32 o 
  -2  -1   2      179.64      203.46      5.31 o 
   0  -1   2       27.19       25.77      0.70 o 
   1  -1   2        1.59        4.71      0.23 o 
   2  -1   2      161.32      146.28      7.65 o 
   3  -1   2     1253.00     1423.01     62.12 o 
   4  -1   2      692.77      623.80     31.98 o 
   5  -1   2       96.46       98.25      2.76 o 
   6  -1   2      283.00      294.36      8.18 o 
   7  -1   2       72.71       71.92      5.84 o 
   8  -1   2        2.79        3.94      0.63 o 
   9  -1   2        6.96        7.05      0.93 o 
  -8   0   2      229.90      250.11      6.52 o 
  -7   0   2       12.02       11.89      0.83 o 
  -6   0   2      103.70      101.86      1.78 o 
  -5   0   2      127.76      141.39      3.12 o 
  -4   0   2      540.15      528.94     15.95 o 
  -3   0   2      133.52      126.91      3.42 o 
  -2   0   2      379.65      439.59      9.57 o 
  -1   0   2      433.34      459.59      7.58 o 
   1   0   2      390.98      404.05      8.35 o 
   2   0   2     1509.97     1410.83     18.45 o 
   3   0   2     1663.40     1940.50     24.65 o 
   4   0   2      175.32      166.25      5.47 o 
   5   0   2     1110.48     1053.77     32.83 o 
   6   0   2      396.99      393.30     17.94 o 
   7   0   2       41.17       46.44      2.89 o 
   8   0   2        2.55        2.82      0.53 o 
   9   0   2       31.78       32.41      1.34 o 
  -8   1   2      313.79      323.13     10.41 o 
  -7   1   2      177.43      183.13     10.18 o 
  -6   1   2       19.66       20.43      1.02 o 
  -5   1   2       48.39       43.72      1.29 o 
  -4   1   2       24.26       25.28      0.44 o 
  -3   1   2     1267.26     1231.50     10.60 o 
   0   1   2      486.68      499.77     11.19 o 
   2   1   2      736.86      673.98     44.37 o 
   3   1   2        0.07        1.45      0.14 o 
   4   1   2     2095.53     1823.37     32.47 o 
   5   1   2      199.32      194.40     10.13 o 
   6   1   2       52.20       57.06      4.04 o 
   7   1   2       27.14       26.23      1.31 o 
   8   1   2       21.91       24.74      1.17 o 
   9   1   2       16.46       17.14      1.10 o 
  -8   2   2      132.78      139.57      9.53 o 
  -7   2   2       34.67       35.85      1.82 o 
  -6   2   2       94.46       92.33      1.74 o 
  -5   2   2        8.69        6.93      0.42 o 
  -4   2   2      844.47      816.39     25.80 o 
  -3   2   2        2.18        3.22      0.41 o 
  -2   2   2     1495.46     1588.27     20.54 o 
  -1   2   2      501.77      537.77      7.14 o 
   0   2   2      541.58      515.86      7.24 o 
   2   2   2       10.27        9.40      0.47 o 
   4   2   2      484.26      451.12     18.98 o 
   5   2   2       58.59       51.25      3.65 o 
   6   2   2       16.42       16.15      1.25 o 
   7   2   2        0.01        2.17      0.72 o 
   8   2   2       21.35       22.54      1.13 o 
   9   2   2       38.87       41.87      1.52 o 
  -8   3   2       18.90       17.78      3.33 o 
  -7   3   2       73.84       74.21      1.70 o 
  -6   3   2        5.34        5.97      0.84 o 
  -5   3   2       19.51       20.09      0.64 o 
  -4   3   2      591.93      643.96     15.06 o 
  -3   3   2     1101.93     1122.51     15.16 o 
  -2   3   2      388.55      368.36      5.42 o 
  -1   3   2      945.67      979.52     26.40 o 
   0   3   2       52.39       54.39      1.83 o 
   1   3   2      421.37      447.00      8.67 o 
   4   3   2       32.67       22.33      0.61 o 
   5   3   2      197.61      193.81      9.78 o 
   6   3   2      218.04      217.92     12.19 o 
   7   3   2       89.26       91.55      2.87 o 
   8   3   2       34.59       31.45      1.15 o 
   9   3   2       15.47       14.17      1.61 o 
  -7   4   2        6.43        7.87      0.78 o 
  -6   4   2       14.47       15.49      0.66 o 
  -5   4   2       15.33       14.59      1.16 o 
  -4   4   2      666.84      684.34     28.47 o 
  -3   4   2      648.02      734.54     27.39 o 
  -2   4   2     1089.32     1002.33     51.54 o 
  -1   4   2       16.45       16.30      0.73 o 
   0   4   2        0.52        5.41      0.51 o 
   1   4   2       13.93       12.60      0.90 o 
   2   4   2      896.76      946.19     64.97 o 
   3   4   2      179.42      176.33      9.26 o 
   4   4   2      961.49      992.90     56.59 o 
   5   4   2      521.22      526.65     21.24 o 
   6   4   2      337.12      316.36     19.90 o 
   7   4   2      133.34      127.09      3.14 o 
   8   4   2       12.80       10.44      0.85 o 
   9   4   2        1.56        1.86      0.67 o 
  -7   5   2      146.73      137.54      3.77 o 
  -6   5   2       80.72       80.80      2.04 o 
  -5   5   2      130.59      130.87      2.07 o 
  -4   5   2      436.99      437.08     17.99 o 
  -3   5   2      907.84      938.34     37.02 o 
  -2   5   2       14.49       12.67      1.11 o 
  -1   5   2      936.75      892.78     12.75 o 
   0   5   2       22.43       33.15      1.11 o 
   1   5   2       16.35       16.40      0.86 o 
   2   5   2        8.27        7.13      0.81 o 
   3   5   2      184.46      146.80      7.12 o 
   4   5   2       28.76       25.17      1.49 o 
   5   5   2      833.39      855.30     38.58 o 
   6   5   2        5.35        4.72      0.82 o 
   7   5   2       18.12       13.62      1.33 o 
   8   5   2       22.48       20.45      2.23 o 
   9   5   2        9.25        9.75      1.84 o 
  -6   6   2       18.68       14.80      1.23 o 
  -5   6   2       97.09      103.20      2.59 o 
  -4   6   2       12.95       15.57      0.68 o 
  -3   6   2       87.74       88.99      4.52 o 
  -2   6   2       13.97       15.75      0.83 o 
  -1   6   2      281.14      255.42     29.17 o 
   0   6   2       64.22       76.45      7.64 o 
   1   6   2       12.50       11.81      0.84 o 
   2   6   2      159.43      150.06     13.58 o 
   3   6   2      220.71      224.23     12.75 o 
   4   6   2     1117.87     1128.61     87.94 o 
   5   6   2      821.02      822.22     45.68 o 
   6   6   2      227.18      243.34     22.02 o 
   7   6   2       33.52       33.08      2.66 o 
   8   6   2       19.89       19.92      1.70 o 
  -5   7   2       56.53       48.57      2.02 o 
  -4   7   2      116.44      119.01      2.96 o 
  -3   7   2      104.96       96.36      2.46 o 
  -2   7   2      201.48      200.58      4.08 o 
  -1   7   2     1077.67     1095.40     15.18 o 
   0   7   2        0.33        0.94      0.43 o 
   1   7   2       30.03       28.14      1.15 o 
   2   7   2       56.84       50.16      3.60 o 
   3   7   2      293.20      311.27     26.75 o 
   4   7   2       50.17       51.06      5.03 o 
   5   7   2       91.57       93.76      5.38 o 
   6   7   2        0.26        1.79      1.16 o 
   7   7   2        0.52        2.63      0.60 o 
   8   7   2        0.02        2.45      1.01 o 
  -5   8   2       31.02       34.22      1.93 o 
  -4   8   2        1.84        0.86      0.60 o 
  -3   8   2      208.32      194.97      3.96 o 
  -2   8   2      549.25      550.37      8.01 o 
  -1   8   2      286.93      280.03      4.74 o 
   0   8   2       11.90        7.83      1.04 o 
   1   8   2        8.09       12.92      1.17 o 
   2   8   2       65.16       65.28      1.82 o 
   3   8   2        0.78        1.51      1.07 o 
   4   8   2      242.99      244.96      4.18 o 
   5   8   2        9.82        8.92      0.60 o 
   6   8   2      206.59      215.31     15.08 o 
   7   8   2       25.18       26.74      1.21 o 
  -4   9   2       73.49       70.20      2.41 o 
  -3   9   2      104.80      111.71      3.16 o 
  -2   9   2      195.89      214.15      4.52 o 
  -1   9   2      151.02      148.03      3.37 o 
   0   9   2       38.58       39.76      1.88 o 
   1   9   2      224.13      193.17      4.48 o 
   2   9   2       22.59       22.81      1.41 o 
   3   9   2      198.93      232.82      4.40 o 
   4   9   2        0.67        0.80      0.48 o 
   5   9   2      104.63      111.14      2.63 o 
   6   9   2        0.04        2.68      0.99 o 
   7   9   2       18.35       18.88      2.29 o 
  -2  10   2      247.14      256.81      5.24 o 
  -1  10   2        0.06        2.47      1.26 o 
   0  10   2      169.79      174.69      3.89 o 
   1  10   2        7.43        7.98      1.12 o 
   2  10   2       95.12       98.85      2.84 o 
   3  10   2       21.66       28.14      1.62 o 
   4  10   2      101.54      110.91      2.95 o 
   5  10   2       79.28       76.18      2.05 o 
   6  10   2      202.28      202.09      4.48 o 
   0  11   2       79.09       84.77      2.87 o 
   1  11   2        8.58        8.60      1.22 o 
   2  11   2      157.43      188.80      4.38 o 
   3  11   2       16.04       15.24      1.45 o 
   4  11   2        0.32        1.05      0.74 o 
  -1 -10   3        6.41        6.75      1.14 o 
  -4  -9   3       35.76       33.04      1.71 o 
  -3  -9   3        0.98        1.89      0.62 o 
  -2  -9   3      103.64       99.21      2.76 o 
  -1  -9   3      141.57      149.04      3.48 o 
   0  -9   3      150.71      167.68      3.77 o 
   1  -9   3       44.18       43.76      2.06 o 
   2  -9   3       27.76       27.73      1.85 o 
  -5  -8   3       18.69       15.41      1.56 o 
  -4  -8   3        2.97        3.63      0.93 o 
  -3  -8   3      324.25      304.34      5.43 o 
  -2  -8   3      121.11      113.38      2.89 o 
  -1  -8   3        0.16        0.91      0.75 o 
   0  -8   3       28.46       28.58      1.64 o 
   1  -8   3        9.45        8.83      1.02 o 
   2  -8   3        3.09        4.86      1.04 o 
   3  -8   3        1.33        4.45      1.52 o 
   4  -8   3       24.85       29.32      1.90 o 
  -6  -7   3        2.98        4.31      0.66 o 
  -5  -7   3        0.32        1.15      0.73 o 
  -4  -7   3      131.62      134.76      5.91 o 
  -3  -7   3       12.30       12.12      0.69 o 
  -2  -7   3       25.93       19.55      1.62 o 
  -1  -7   3      980.09     1000.37     13.20 o 
   0  -7   3      698.41      716.23      9.90 o 
   1  -7   3      467.80      461.97      7.60 o 
   2  -7   3        4.26        5.22      1.17 o 
   3  -7   3        0.76        2.60      1.17 o 
   4  -7   3      124.41      122.69      3.13 o 
   5  -7   3      285.79      312.46      5.64 o 
  -7  -6   3      287.65      301.73      4.26 o 
  -6  -6   3        0.44        1.81      0.67 o 
  -5  -6   3        3.31        4.29      0.99 o 
  -4  -6   3       12.83       12.94      0.77 o 
  -3  -6   3      135.08      148.45     14.92 o 
  -2  -6   3       51.89       56.52      2.50 o 
  -1  -6   3      727.84      728.76     40.85 o 
   0  -6   3       64.87       68.81      5.62 o 
   1  -6   3       33.32       32.38      1.48 o 
   2  -6   3      214.81      206.06      3.77 o 
   3  -6   3       12.50       13.05      1.14 o 
   4  -6   3       53.77       56.62      1.98 o 
   5  -6   3       46.00       38.70      1.83 o 
   6  -6   3      207.90      201.45      4.17 o 
  -7  -5   3        0.17        1.71      1.61 o 
  -6  -5   3      147.27      150.32      5.89 o 
  -5  -5   3      304.39      305.72      6.37 o 
  -4  -5   3       26.56       25.98      0.85 o 
  -3  -5   3       16.19       14.81      0.62 o 
  -2  -5   3      250.79      244.94     19.57 o 
  -1  -5   3       40.41       33.00      0.69 o 
   0  -5   3      260.58      231.29      9.06 o 
   1  -5   3      118.82      113.87      2.73 o 
   2  -5   3       78.17       80.50      2.08 o 
   3  -5   3      284.08      286.50      4.66 o 
   4  -5   3      140.59      151.83      2.91 o 
   5  -5   3      147.71      148.52      2.98 o 
   6  -5   3        0.55        3.10      1.36 o 
  -8  -4   3       21.39       21.34      1.69 o 
  -7  -4   3      132.52      144.30      6.02 o 
  -6  -4   3        2.99        1.50      0.44 o 
  -5  -4   3        7.87        6.94      0.44 o 
  -4  -4   3      637.96      674.08     24.76 o 
  -3  -4   3       46.71       37.02      1.08 o 
  -2  -4   3      601.28      652.28      8.43 o 
  -1  -4   3      622.44      567.98      8.08 o 
   0  -4   3      489.31      475.88      6.37 o 
   1  -4   3      818.68      790.23     11.03 o 
   2  -4   3      126.56      126.31      9.88 o 
   3  -4   3        2.52        3.00      0.25 o 
   4  -4   3       97.40       83.72     10.45 o 
   5  -4   3      641.82      600.15      8.17 o 
   6  -4   3      504.86      506.26      7.75 o 
  -8  -3   3      262.85      265.70     10.34 o 
  -7  -3   3        0.04        2.38      1.62 o 
  -6  -3   3      324.32      347.68     16.63 o 
  -5  -3   3       34.87       36.26      1.21 o 
  -4  -3   3       45.87       43.01      1.49 o 
  -3  -3   3        0.05        0.51      0.18 o 
  -2  -3   3      832.92      770.55     10.46 o 
   0  -3   3     1545.31     1457.50     17.83 o 
   1  -3   3       18.64       34.26      1.06 o 
   2  -3   3       10.62        9.10      0.97 o 
   3  -3   3       71.77       76.25      6.19 o 
   4  -3   3      142.79      132.66     14.17 o 
   5  -3   3      262.00      228.37     22.21 o 
   6  -3   3        9.17       12.22      0.97 o 
   7  -3   3       84.60       85.78      2.78 o 
   8  -3   3       37.50       41.98      2.33 o 
  -8  -2   3       33.96       38.97      2.31 o 
  -7  -2   3       82.64       90.14      4.48 o 
  -6  -2   3      264.85      246.91     12.18 o 
  -5  -2   3        2.33        1.66      0.25 o 
  -4  -2   3      192.23      190.72      2.24 o 
  -3  -2   3      223.98      212.97      4.59 o 
  -2  -2   3       12.19       12.97      0.36 o 
   0  -2   3      384.39      392.96     14.68 o 
   1  -2   3      717.14      686.69      9.46 o 
   2  -2   3      143.29      161.98     14.76 o 
   3  -2   3       42.78       37.15      3.24 o 
   4  -2   3        8.51        9.34      0.41 o 
   5  -2   3       32.57       28.81      1.55 o 
   6  -2   3      165.17      164.29      6.67 o 
   7  -2   3       87.58       96.31      5.91 o 
   8  -2   3       16.22       15.48      2.65 o 
  -8  -1   3      105.72      108.09      2.29 o 
  -7  -1   3       66.32       69.19      2.83 o 
  -6  -1   3      125.59      124.74      2.28 o 
  -5  -1   3       46.01       47.47      1.31 o 
  -4  -1   3       29.10       34.19      0.61 o 
  -3  -1   3       26.36       24.57      0.58 o 
  -2  -1   3      897.96      871.74     28.56 o 
  -1  -1   3       97.61       95.63      7.02 o 
   1  -1   3      537.72      557.33     22.78 o 
   2  -1   3        7.21        5.16      0.66 o 
   3  -1   3      170.34      192.14     10.95 o 
   4  -1   3      249.94      264.54     18.98 o 
   5  -1   3      459.45      433.64     22.90 o 
   6  -1   3     1439.44     1433.83     69.07 o 
   7  -1   3       13.83       12.61      0.78 o 
   8  -1   3       78.04       80.91      2.96 o 
   9  -1   3       66.47       70.17      1.77 o 
  -8   0   3        6.64        4.28      0.72 o 
  -7   0   3      136.02      144.57      3.50 o 
  -6   0   3      149.66      144.75      5.79 o 
  -5   0   3      162.12      153.95      3.30 o 
  -4   0   3       34.15       31.20      0.57 o 
  -3   0   3       10.11        3.45      0.31 o 
  -2   0   3       63.51       69.61      0.99 o 
   0   0   3      705.10      705.96     29.02 o 
   2   0   3      966.53     1022.56     90.93 o 
   3   0   3      159.61      158.54      7.32 o 
   4   0   3      104.64      139.92      5.34 o 
   5   0   3      155.33      144.60      5.18 o 
   6   0   3      781.64      773.36     36.22 o 
   7   0   3       70.96       66.96      4.45 o 
   8   0   3       36.12       37.27      5.42 o 
   9   0   3       10.55       11.74      1.03 o 
  -8   1   3        1.37        2.84      1.21 o 
  -7   1   3     1434.14     1567.24     66.28 o 
  -6   1   3        0.06        1.02      0.41 o 
  -5   1   3       81.21       81.00      1.20 o 
  -4   1   3       52.41       57.53      0.95 o 
  -3   1   3        2.52        2.19      0.32 o 
  -2   1   3      578.72      599.04     17.75 o 
   1   1   3        7.22        9.79      0.28 o 
   2   1   3       79.49       93.84      1.65 o 
   3   1   3        9.06       12.53      0.46 o 
   4   1   3      219.78      230.52      7.91 o 
   5   1   3       62.11       55.59      1.76 o 
   6   1   3     2565.57     2564.35    164.32 o 
   7   1   3      912.37      928.23     68.95 o 
   8   1   3      117.43      131.31      3.80 o 
   9   1   3        0.75        1.30      0.95 o 
  -8   2   3      123.37      124.38      4.11 o 
  -7   2   3      239.39      259.84     10.84 o 
  -6   2   3       32.21       31.27      2.20 o 
  -5   2   3       17.34       15.45      0.52 o 
  -4   2   3        4.37        7.34      0.46 o 
  -3   2   3      805.01      848.28     11.65 o 
  -2   2   3     1468.38     1558.02     20.47 o 
  -1   2   3      635.70      643.99     15.96 o 
   2   2   3     1035.31     1129.37     39.41 o 
   3   2   3      109.28      112.91      2.44 o 
   4   2   3        8.01        6.48      0.33 o 
   5   2   3      629.24      605.69     35.60 o 
   6   2   3       18.31       17.21      0.73 o 
   7   2   3      275.74      273.45     18.00 o 
   8   2   3        0.12        0.01      0.47 o 
   9   2   3      153.44      170.99      2.89 o 
  -7   3   3      541.37      579.15      8.78 o 
  -6   3   3       41.80       38.82      1.76 o 
  -5   3   3      115.45      112.20      1.72 o 
  -4   3   3      659.77      687.20     10.99 o 
  -3   3   3       39.06       50.84      1.28 o 
  -2   3   3       88.88       81.01      1.53 o 
  -1   3   3      179.62      166.42      2.50 o 
   0   3   3     1109.48     1190.91     15.56 o 
   2   3   3       15.01       13.75      0.28 o 
   3   3   3      490.04      533.36     24.23 o 
   4   3   3      350.23      393.30     21.89 o 
   5   3   3      162.22      162.66     10.56 o 
   6   3   3      669.26      656.16     30.38 o 
   7   3   3       14.25       14.80      0.86 o 
   8   3   3        3.56        3.02      0.50 o 
   9   3   3        4.83        5.09      0.82 o 
  -7   4   3       18.28       20.33      1.58 o 
  -6   4   3      124.53      125.20      3.54 o 
  -5   4   3       11.75        9.43      0.56 o 
  -4   4   3      241.55      249.81      8.60 o 
  -3   4   3       62.62       62.48      1.59 o 
  -2   4   3      951.95      944.64     12.94 o 
  -1   4   3        0.18        2.83      0.41 o 
   1   4   3       27.33       19.92      0.81 o 
   2   4   3      479.00      511.50     31.19 o 
   3   4   3       14.38        9.74      0.64 o 
   4   4   3       22.71       25.24      0.52 o 
   5   4   3      847.58      800.41     54.70 o 
   6   4   3        7.49       10.53      1.11 o 
   7   4   3      119.90      132.93      6.23 o 
   8   4   3        1.34        1.70      0.41 o 
   9   4   3       51.89       48.24      1.39 o 
  -7   5   3       30.38       29.37      1.75 o 
  -6   5   3       11.24       10.56      0.61 o 
  -5   5   3       29.92       30.40      1.67 o 
  -4   5   3        9.77       10.28      0.63 o 
  -3   5   3      603.98      595.01     11.18 o 
  -2   5   3       43.01       46.80      1.40 o 
  -1   5   3      402.38      362.51      5.60 o 
   0   5   3     2065.23     2188.84     29.53 o 
   1   5   3      519.07      540.81     32.56 o 
   2   5   3      825.50      789.76     82.49 o 
   3   5   3       13.09       14.87      0.98 o 
   4   5   3       34.50       32.69      0.82 o 
   5   5   3      161.77      158.90      8.08 o 
   6   5   3      339.05      330.93     21.10 o 
   7   5   3       72.59       64.84      2.95 o 
   8   5   3      217.81      221.78     13.88 o 
   9   5   3       35.21       37.11      2.56 o 
  -6   6   3      276.51      259.07      4.71 o 
  -5   6   3        1.03        1.04      0.53 o 
  -4   6   3       12.94       14.17      0.85 o 
  -3   6   3      416.26      448.34     26.74 o 
  -2   6   3      202.25      190.08      9.66 o 
  -1   6   3       98.62       97.66      2.17 o 
   0   6   3     1528.93     1536.41     20.95 o 
   1   6   3        5.28        2.29      0.18 o 
   2   6   3       37.15       28.84      2.23 o 
   3   6   3      151.41      126.00     13.30 o 
   4   6   3       13.15       16.59      0.60 o 
   5   6   3      284.07      297.26     18.44 o 
   6   6   3      405.33      404.23     28.70 o 
   7   6   3       74.34       76.31      3.35 o 
   8   6   3       13.09       13.78      1.28 o 
   9   6   3        1.20        1.17      0.94 o 
  -5   7   3      186.77      188.27      3.81 o 
  -4   7   3       58.63       61.21      2.15 o 
  -3   7   3       34.25       36.50      1.72 o 
  -1   7   3      997.19     1005.77     14.14 o 
   0   7   3      111.00       96.40     14.75 o 
   1   7   3      163.33      159.63     12.94 o 
   2   7   3        7.83        5.25      0.40 o 
   3   7   3       72.79       77.16      5.95 o 
   4   7   3      388.57      375.81     44.54 o 
   5   7   3      511.29      527.71     27.22 o 
   6   7   3       14.47       14.20      1.21 o 
   7   7   3       10.00       12.28      0.98 o 
   8   7   3      134.60      135.43      8.82 o 
  -5   8   3       21.57       25.48      1.68 o 
  -4   8   3       15.31       16.70      1.51 o 
  -3   8   3      121.74      113.14      2.84 o 
  -2   8   3       29.14       26.22      1.43 o 
  -1   8   3        1.04       11.44      1.09 o 
   0   8   3      321.82      312.24      5.03 o 
   1   8   3      308.28      248.66     39.08 o 
   2   8   3       36.44       36.11      2.64 o 
   3   8   3        3.19        3.60      0.70 o 
   4   8   3       32.64       29.93      2.79 o 
   5   8   3       53.03       48.20      1.50 o 
   6   8   3      223.80      235.56     18.00 o 
   7   8   3      174.36      181.65      2.83 o 
   8   8   3      215.93      247.20     10.01 o 
  -4   9   3       57.55       62.21      2.37 o 
  -3   9   3        4.01        3.98      0.95 o 
  -2   9   3       78.54       78.73      2.56 o 
  -1   9   3      383.04      395.79      6.66 o 
   0   9   3       36.03       44.65      2.04 o 
   1   9   3      108.12      126.70      3.39 o 
   2   9   3        2.38        2.67      0.86 o 
   3   9   3      144.21      144.37      3.17 o 
   4   9   3       94.86       94.93      2.44 o 
   5   9   3       29.77       30.41      1.39 o 
   6   9   3       16.87       15.31      1.51 o 
   7   9   3      186.22      202.48      4.89 o 
  -2  10   3       41.14       40.64      2.03 o 
  -1  10   3        2.41        4.89      1.15 o 
   0  10   3      139.87      144.04      3.42 o 
   1  10   3      208.34      217.91      4.39 o 
   2  10   3       96.54       87.50      2.61 o 
   3  10   3       34.45       33.06      1.63 o 
   4  10   3       99.15       88.84      2.55 o 
   5  10   3        5.41        3.06      0.78 o 
   6  10   3       66.84       62.95      2.66 o 
  -1  11   3      188.97      200.57      5.12 o 
   0  11   3       33.56       33.15      1.95 o 
   1  11   3       57.72       47.65      2.06 o 
   2  11   3       81.05       86.36      2.75 o 
   3  11   3        9.98       10.76      1.09 o 
   4  11   3       28.72       33.25      1.67 o 
  -3  -9   4       43.21       33.94      1.82 o 
  -2  -9   4        4.58        3.50      0.82 o 
  -1  -9   4       54.15       50.96      2.23 o 
   0  -9   4        4.79        7.90      1.32 o 
   1  -9   4      148.05      151.97      3.79 o 
   2  -9   4        1.58        1.57      1.53 o 
  -5  -8   4       85.48       83.76      2.74 o 
  -4  -8   4       42.60       42.70      1.82 o 
  -3  -8   4        3.20        1.85      0.69 o 
  -2  -8   4       53.76       47.63      1.89 o 
  -1  -8   4        2.48        2.27      0.92 o 
   0  -8   4       15.17       12.83      1.14 o 
   1  -8   4       17.12       19.91      1.51 o 
   2  -8   4      141.56      144.71      3.35 o 
   3  -8   4       80.79       95.87      2.98 o 
   4  -8   4        0.00        1.81      1.51 o 
  -6  -7   4       81.15       79.00      1.83 o 
  -5  -7   4        5.30        5.60      0.58 o 
  -4  -7   4        5.26        5.37      0.60 o 
  -3  -7   4       74.57       65.02      2.61 o 
  -2  -7   4      243.19      217.47      4.03 o 
  -1  -7   4      423.81      414.41      6.83 o 
   0  -7   4      116.04      107.34      2.90 o 
   1  -7   4      405.38      401.18      6.64 o 
   2  -7   4        0.00        4.56      1.65 o 
   3  -7   4      109.96      116.17      2.92 o 
   4  -7   4        2.53        3.75      0.85 o 
   5  -7   4       16.73       20.42      1.55 o 
  -6  -6   4      118.17      124.34      8.97 o 
  -5  -6   4       73.35       69.92      1.25 o 
  -4  -6   4      310.63      315.78     16.14 o 
  -3  -6   4       66.64       66.43      5.65 o 
  -2  -6   4        0.53        2.88      1.37 o 
  -1  -6   4        1.87        1.15      0.35 o 
   0  -6   4       49.76       47.73      0.89 o 
   1  -6   4      700.17      676.98      9.66 o 
   2  -6   4      287.05      289.16      5.15 o 
   4  -6   4        1.03        2.37      0.79 o 
   5  -6   4       13.49       12.75      1.21 o 
   6  -6   4      190.47      190.11      3.89 o 
  -7  -5   4       39.35       36.81      2.70 o 
  -6  -5   4        8.42        8.15      0.82 o 
  -5  -5   4        7.24        8.56      1.24 o 
  -4  -5   4       66.36       64.21      3.88 o 
  -3  -5   4       73.07       78.03      7.11 o 
  -2  -5   4      198.33      188.50      3.37 o 
  -1  -5   4      101.91       86.04      2.03 o 
   0  -5   4      194.44      194.63      3.64 o 
   1  -5   4     1383.58     1366.80     19.03 o 
   2  -5   4      126.18      105.79      6.62 o 
   3  -5   4      510.91      468.47      7.31 o 
   4  -5   4      127.13      100.59      2.49 o 
   5  -5   4       20.28       20.26      1.37 o 
   6  -5   4        0.21        0.49      1.11 o 
  -7  -4   4      359.22      392.81      8.56 o 
  -6  -4   4       45.13       42.95      4.17 o 
  -5  -4   4      297.95      303.04      9.14 o 
  -4  -4   4       65.39       61.00      1.55 o 
  -3  -4   4       52.16       53.97      1.47 o 
  -2  -4   4        0.07        1.80      0.48 o 
  -1  -4   4       72.37       73.47      1.82 o 
   0  -4   4      373.05      359.12      5.68 o 
   1  -4   4      439.70      436.00      6.38 o 
   2  -4   4      121.98      113.51      9.79 o 
   3  -4   4        4.40        3.76      0.26 o 
   4  -4   4       20.77       26.41      2.48 o 
   5  -4   4       37.54       29.01      3.63 o 
   6  -4   4       18.16       19.27      1.23 o 
  -7  -3   4       36.95       38.48      2.56 o 
  -6  -3   4      160.97      164.34      5.86 o 
  -5  -3   4       24.35       24.95      1.24 o 
  -4  -3   4      629.15      619.75      6.27 o 
  -3  -3   4       53.68       44.49      0.84 o 
  -2  -3   4      229.92      239.60      3.80 o 
  -1  -3   4      421.47      401.32      6.01 o 
   0  -3   4      265.28      246.12      3.95 o 
   1  -3   4      246.88      245.69      3.79 o 
   2  -3   4       21.88       19.41      4.39 o 
   3  -3   4      282.97      270.21     21.72 o 
   4  -3   4       30.33       33.44      2.42 o 
   5  -3   4       11.50       16.84      2.07 o 
   6  -3   4      272.05      216.73     18.51 o 
   7  -3   4      229.04      225.34      4.58 o 
   8  -3   4       11.61       12.45      1.55 o 
  -8  -2   4      126.77      141.16      3.88 o 
  -7  -2   4      168.63      175.16     10.75 o 
  -6  -2   4       12.48       11.15      0.93 o 
  -5  -2   4      825.21      843.69     18.48 o 
  -4  -2   4        1.69        1.79      0.29 o 
  -3  -2   4       23.62       23.32      0.79 o 
  -2  -2   4        1.10        1.58      0.33 o 
  -1  -2   4       50.07       74.73      1.54 o 
   0  -2   4      128.14      113.29      1.93 o 
   2  -2   4        2.01       13.29      0.70 o 
   3  -2   4      284.29      255.96     19.84 o 
   4  -2   4      130.30      106.65     11.58 o 
   5  -2   4       30.46       21.72      0.68 o 
   6  -2   4      159.93      138.89     12.22 o 
   7  -2   4        0.02        1.50      0.49 o 
   8  -2   4      493.53      532.02      8.91 o 
  -8  -1   4       43.30       47.19      1.61 o 
  -7  -1   4       18.54       21.18      1.06 o 
  -6  -1   4      369.38      384.57     23.94 o 
  -5  -1   4       10.66        7.29      0.40 o 
  -4  -1   4      231.31      221.28      3.10 o 
  -3  -1   4      235.83      233.59      2.87 o 
  -2  -1   4      412.92      434.72      6.10 o 
  -1  -1   4     1124.71     1173.43     10.58 o 
   1  -1   4        0.14        0.72      0.21 o 
   2  -1   4     1542.53     1590.28     19.20 o 
   3  -1   4     1286.11     1303.77     88.72 o 
   4  -1   4      208.20      189.90     20.80 o 
   5  -1   4      429.57      399.11     40.00 o 
   6  -1   4     1004.81     1007.69     44.45 o 
   7  -1   4      172.44      170.10     10.88 o 
   8  -1   4       72.42       74.50      6.67 o 
   9  -1   4       13.69       14.09      1.73 o 
  -8   0   4       55.61       57.81      1.63 o 
  -7   0   4      289.47      312.86      4.30 o 
  -6   0   4        3.42        5.09      0.61 o 
  -5   0   4      257.07      250.86      3.20 o 
  -4   0   4       34.92       28.16      0.81 o 
  -3   0   4        5.79        2.97      0.21 o 
  -2   0   4      239.20      257.74      3.86 o 
  -1   0   4      504.71      512.02     12.41 o 
   4   0   4        0.18        0.45      0.15 o 
   5   0   4       22.53       23.12      0.80 o 
   6   0   4        6.52        6.66      0.33 o 
   7   0   4       45.15       45.08      3.45 o 
   8   0   4      394.42      392.81     26.09 o 
   9   0   4       13.37       12.93      1.01 o 
  -8   1   4       19.07       15.43      2.11 o 
  -7   1   4        6.99        6.19      1.14 o 
  -6   1   4      177.02      179.63      5.23 o 
  -5   1   4      327.04      294.42      3.30 o 
  -4   1   4      406.91      401.69      4.21 o 
  -3   1   4       54.69       54.79      0.94 o 
  -2   1   4      364.21      405.76      3.80 o 
  -1   1   4      161.97      150.69      3.31 o 
   1   1   4      137.55      142.62      4.23 o 
   2   1   4     1072.44     1038.23     14.14 o 
   3   1   4      831.74      802.20     37.24 o 
   4   1   4       38.11       41.73      0.87 o 
   5   1   4       44.36       40.37      1.39 o 
   6   1   4       11.05       11.07      0.46 o 
   7   1   4       27.62       28.69      1.74 o 
   8   1   4      137.76      136.99      9.57 o 
   9   1   4       90.81      107.40      3.17 o 
  -7   2   4        0.48        1.63      1.04 o 
  -6   2   4      236.02      233.35      5.66 o 
  -5   2   4      198.52      208.88      3.55 o 
  -4   2   4        2.16        2.31      0.61 o 
  -3   2   4      499.02      498.06      5.18 o 
  -2   2   4        0.39        3.25      1.47 o 
  -1   2   4     1659.01     1741.59     23.05 o 
   0   2   4      274.68      264.66      9.43 o 
   1   2   4      599.34      581.16      7.95 o 
   2   2   4      662.07      668.78     43.46 o 
   4   2   4      473.61      534.31     17.21 o 
   5   2   4       48.30       42.37      1.71 o 
   6   2   4       65.28       67.21      4.38 o 
   7   2   4     1121.27     1132.46     81.47 o 
   8   2   4       91.87       97.21      5.98 o 
   9   2   4       28.69       28.42      1.31 o 
  -7   3   4      239.88      255.86      8.40 o 
  -6   3   4      164.89      164.23      2.62 o 
  -5   3   4      149.63      151.16      5.55 o 
  -4   3   4       50.26       46.26      2.42 o 
  -3   3   4      112.54      113.03      2.13 o 
  -2   3   4        0.48        1.06      0.31 o 
  -1   3   4       45.72       47.60      1.18 o 
   0   3   4     1417.44     1416.45     21.82 o 
   1   3   4      404.46      424.42     12.74 o 
   3   3   4      406.82      436.42     24.78 o 
   4   3   4       94.35      121.52      3.93 o 
   5   3   4       67.91       79.28      3.51 o 
   6   3   4        9.93       12.28      1.01 o 
   7   3   4       31.31       33.61      1.34 o 
   8   3   4       85.09       91.45      4.14 o 
   9   3   4       25.50       22.10      2.61 o 
  -7   4   4       18.09       19.02      1.08 o 
  -6   4   4      354.25      357.40      8.87 o 
  -5   4   4       40.61       40.35      0.89 o 
  -4   4   4      507.06      510.16      9.70 o 
  -3   4   4      712.50      770.68     10.61 o 
  -2   4   4       13.99       12.31      0.83 o 
  -1   4   4      463.02      437.92      6.39 o 
   0   4   4       36.80       43.18      1.15 o 
   1   4   4      144.85      134.36      2.11 o 
   2   4   4       13.39       15.42      0.56 o 
   3   4   4       13.16       10.51      0.54 o 
   4   4   4      105.66      110.50      6.50 o 
   5   4   4       47.28       53.40      2.50 o 
   6   4   4       22.69       19.88      1.07 o 
   7   4   4      584.30      565.60     30.03 o 
   8   4   4       73.01       69.02      3.78 o 
   9   4   4      172.09      180.26      6.00 o 
  -6   5   4      307.34      315.43      8.48 o 
  -5   5   4      336.93      335.33     10.05 o 
  -4   5   4       16.20       16.72      1.07 o 
  -3   5   4       82.95       84.36      2.00 o 
  -2   5   4        0.91        1.73      0.47 o 
  -1   5   4      143.49      139.40      2.51 o 
   0   5   4        1.34        1.27      0.37 o 
   1   5   4     1096.02     1240.00     17.50 o 
   2   5   4     1291.89     1382.36     81.09 o 
   3   5   4        3.45        3.89      0.26 o 
   4   5   4      189.89      171.83      6.56 o 
   5   5   4      283.65      288.72     14.25 o 
   6   5   4      135.78      140.60      8.55 o 
   7   5   4       22.36       22.08      2.85 o 
   8   5   4       87.86      105.49      5.48 o 
   9   5   4       34.74       33.17      1.34 o 
  -6   6   4      235.02      222.00      4.23 o 
  -5   6   4       15.61       11.60      0.72 o 
  -4   6   4      333.13      350.40     10.48 o 
  -3   6   4      680.13      677.37      9.73 o 
  -2   6   4      157.62      151.52      3.01 o 
  -1   6   4      733.89      727.17     10.48 o 
   0   6   4       81.49       78.35      1.84 o 
   1   6   4     1011.14     1078.40     55.51 o 
   2   6   4      166.43      159.36     13.37 o 
   3   6   4       31.97       38.36      3.76 o 
   4   6   4      263.08      268.23     28.15 o 
   5   6   4       16.89       17.24      0.79 o 
   6   6   4      416.18      398.35     25.16 o 
   7   6   4      141.74      140.75      9.09 o 
   8   6   4       22.88       20.83      1.15 o 
   9   6   4      161.92      163.06     10.70 o 
  -5   7   4      120.50      115.05      3.21 o 
  -4   7   4      253.44      247.99      4.81 o 
  -3   7   4        0.05        1.13      1.24 o 
  -2   7   4       27.17       36.32      1.80 o 
  -1   7   4      272.39      271.21      4.72 o 
   0   7   4      103.54      102.34      2.27 o 
   1   7   4      454.51      456.08     35.61 o 
   2   7   4      389.37      393.12     22.50 o 
   3   7   4      785.08      736.50     78.58 o 
   4   7   4      819.03      778.25     82.11 o 
   5   7   4       94.86       91.76      3.10 o 
   6   7   4       16.15       14.47      1.19 o 
   7   7   4        7.80        7.13      0.61 o 
   8   7   4      207.72      229.27     18.22 o 
  -5   8   4       55.23       50.21      2.17 o 
  -4   8   4      150.15      154.93      3.60 o 
  -3   8   4       60.12       56.62      2.09 o 
  -2   8   4      105.83      107.85      2.83 o 
  -1   8   4      137.56      130.16      2.88 o 
   0   8   4       61.51       66.85      2.18 o 
   1   8   4       45.45       45.89      5.76 o 
   2   8   4      195.36      189.53     13.49 o 
   3   8   4      370.28      350.78     34.68 o 
   4   8   4       64.62       67.36     11.13 o 
   5   8   4        1.20        1.15      0.35 o 
   6   8   4       21.10       16.93      1.33 o 
   7   8   4      141.68      136.69      8.07 o 
   8   8   4        2.61        4.43      0.78 o 
  -4   9   4       25.93       24.69      1.85 o 
  -3   9   4      192.39      184.93      4.07 o 
  -2   9   4        6.97        8.71      1.22 o 
  -1   9   4       81.10       78.10      2.32 o 
   0   9   4        2.55        3.41      0.84 o 
   1   9   4      532.76      557.10      8.66 o 
   2   9   4      392.98      386.61      6.32 o 
   3   9   4      364.36      330.85     30.99 o 
   4   9   4       11.32       15.36      3.02 o 
   5   9   4        0.08        0.44      0.31 o 
   6   9   4       34.99       33.38      1.97 o 
   7   9   4      207.37      201.04      4.14 o 
  -3  10   4       41.26       42.18      2.23 o 
  -2  10   4       15.35       13.39      1.38 o 
  -1  10   4       19.03       18.55      1.71 o 
   0  10   4       93.34      102.93      3.00 o 
   1  10   4        2.27        3.10      0.93 o 
   2  10   4      196.78      219.62      4.28 o 
   3  10   4       53.73       55.53      2.02 o 
   4  10   4        4.80        4.55      0.77 o 
   5  10   4        6.74       10.88      1.19 o 
   6  10   4        0.86        3.77      1.58 o 
  -1  11   4        2.34        4.10      1.15 o 
   0  11   4       15.55       18.18      1.60 o 
   1  11   4      105.13      107.08      2.94 o 
   2  11   4        1.78        3.72      0.95 o 
   3  11   4       33.21       34.42      1.80 o 
   4  11   4        0.63        2.51      1.06 o 
  -1  -9   5        1.05        2.61      1.39 o 
   0  -9   5        7.76        9.78      1.40 o 
  -4  -8   5      104.34       93.29      2.68 o 
  -3  -8   5       13.13       10.24      1.27 o 
  -2  -8   5      181.16      173.10      3.76 o 
  -1  -8   5        6.13        4.30      1.04 o 
   0  -8   5       34.41       35.57      1.96 o 
   1  -8   5        0.07        1.33      1.41 o 
   3  -8   5      166.61      165.80      4.30 o 
  -5  -7   5       50.65       47.74      2.71 o 
  -4  -7   5       47.75       44.32      1.16 o 
  -3  -7   5       40.52       39.35      1.68 o 
  -2  -7   5       72.43       64.84      2.18 o 
  -1  -7   5       26.59       22.83      1.51 o 
   0  -7   5        3.65        2.89      0.76 o 
   1  -7   5       25.58       21.09      1.55 o 
   2  -7   5       38.78       40.21      2.06 o 
   3  -7   5      236.48      249.42      5.12 o 
   4  -7   5        8.51       13.42      1.37 o 
   5  -7   5       19.61       24.01      1.75 o 
  -6  -6   5        2.24        2.51      0.81 o 
  -5  -6   5       79.01       76.59      1.36 o 
  -4  -6   5       95.75       92.84      2.63 o 
  -3  -6   5       31.69       29.83      1.29 o 
  -2  -6   5      719.26      721.33     40.23 o 
  -1  -6   5       33.68       34.17      1.51 o 
   0  -6   5      254.12      247.25      4.57 o 
   1  -6   5        0.68        2.51      1.18 o 
   2  -6   5      142.80      144.67      3.22 o 
   3  -6   5      117.64      105.75      2.99 o 
   4  -6   5      259.94      266.14      4.92 o 
   5  -6   5       53.43       48.42      1.97 o 
   6  -6   5       30.26       27.83      1.58 o 
  -6  -5   5      337.57      372.46     10.09 o 
  -5  -5   5      496.74      524.86     15.09 o 
  -4  -5   5      123.08      126.57      5.65 o 
  -3  -5   5      418.57      405.69      6.44 o 
  -2  -5   5       55.59       49.22      1.61 o 
  -1  -5   5        1.65        0.98      0.45 o 
   0  -5   5      132.43      122.26      2.73 o 
   1  -5   5      530.69      520.19      7.73 o 
   2  -5   5      471.55      400.78     55.94 o 
   3  -5   5      575.37      550.82      8.45 o 
   4  -5   5       15.45       10.97      1.14 o 
   5  -5   5       67.66       66.10      2.16 o 
   6  -5   5       14.24       15.07      1.39 o 
  -7  -4   5        1.07        1.46      1.28 o 
  -6  -4   5       92.12       91.13      1.98 o 
  -5  -4   5        2.44        2.75      0.96 o 
  -4  -4   5       24.45       21.97      0.95 o 
  -3  -4   5      232.09      230.76      4.00 o 
  -2  -4   5      233.10      228.59      4.02 o 
  -1  -4   5       49.13       50.93      1.46 o 
   0  -4   5        2.99        2.32      0.54 o 
   1  -4   5       49.67       50.51      1.54 o 
   2  -4   5     1772.26     1944.51     25.04 o 
   3  -4   5      113.41       97.51      6.19 o 
   4  -4   5      101.39      101.97     14.60 o 
   5  -4   5       51.84       51.93      5.56 o 
   6  -4   5        7.63       13.03      1.24 o 
  -7  -3   5        8.70        7.14      2.20 o 
  -6  -3   5       31.73       32.56      5.33 o 
  -5  -3   5        7.93        6.86      0.47 o 
  -4  -3   5        5.45        4.49      0.61 o 
  -3  -3   5     1220.41     1244.24     10.98 o 
  -2  -3   5       18.68       14.80      0.89 o 
  -1  -3   5      126.58      110.13      2.21 o 
   0  -3   5        0.79        1.13      0.44 o 
   1  -3   5      259.09      242.84      3.86 o 
   2  -3   5      227.61      215.35      3.63 o 
   3  -3   5     1279.12     1143.48     98.04 o 
   4  -3   5        5.43        2.72      0.63 o 
   5  -3   5      702.29      561.81      8.13 o 
   6  -3   5        7.82        6.56      1.57 o 
   7  -3   5       33.92       33.15      2.65 o 
   8  -3   5       23.19       27.59      1.95 o 
  -7  -2   5       66.40       65.94      5.09 o 
  -6  -2   5      128.76      129.48      7.73 o 
  -5  -2   5      186.40      184.25      2.36 o 
  -4  -2   5        0.06        0.60      0.27 o 
  -3  -2   5     1044.36     1009.66     13.68 o 
  -2  -2   5      128.92      121.56      2.25 o 
  -1  -2   5        0.60        1.11      0.38 o 
   0  -2   5       64.69       75.31      1.59 o 
   1  -2   5      586.41      595.90      8.66 o 
   2  -2   5      642.89      601.49      7.76 o 
   3  -2   5       20.84       20.48      0.92 o 
   4  -2   5      439.18      369.27     34.96 o 
   5  -2   5      113.03      106.89      8.39 o 
   6  -2   5        0.21        0.57      0.23 o 
   7  -2   5        3.06        2.17      0.64 o 
   8  -2   5       17.81       12.56      1.45 o 
  -7  -1   5       14.24       12.45      1.52 o 
  -6  -1   5       88.54       92.42      2.82 o 
  -5  -1   5      359.55      356.56      3.97 o 
  -4  -1   5      457.47      453.80      5.18 o 
  -3  -1   5       23.07       18.24      0.56 o 
  -2  -1   5      712.61      731.68     26.18 o 
  -1  -1   5      161.58      182.79      2.91 o 
   0  -1   5       74.97       79.77      1.51 o 
   1  -1   5      433.76      436.95      5.70 o 
   2  -1   5      172.00      213.79      4.17 o 
   3  -1   5      260.24      226.78      3.38 o 
   4  -1   5      174.46      165.32     16.19 o 
   5  -1   5      393.26      366.85     38.40 o 
   6  -1   5       33.52       32.08      0.74 o 
   7  -1   5        3.21        2.68      0.55 o 
   8  -1   5       19.40       18.13      1.58 o 
   9  -1   5      357.92      375.67      7.36 o 
  -7   0   5       14.22       16.30      2.30 o 
  -6   0   5       21.43       18.58      1.35 o 
  -5   0   5      207.95      220.33      2.82 o 
  -4   0   5      292.59      307.03      6.41 o 
  -3   0   5      438.04      388.68      3.42 o 
  -2   0   5      837.02      830.58     23.49 o 
  -1   0   5       59.95       52.16      2.17 o 
   0   0   5       67.32       59.68      1.24 o 
   1   0   5      759.12      758.65      8.19 o 
   2   0   5      438.22      430.36      9.35 o 
   3   0   5     1847.45     2038.74     25.88 o 
   4   0   5     1375.17     1351.80     56.97 o 
   5   0   5      248.50      231.57      6.82 o 
   6   0   5       16.33       15.78      1.06 o 
   7   0   5       94.83       89.38      8.11 o 
   8   0   5        1.26        1.42      0.75 o 
   9   0   5       38.28       42.42      2.20 o 
  -7   1   5       76.73       78.53      1.76 o 
  -6   1   5      128.36      121.10      5.56 o 
  -5   1   5      107.58      107.42      2.89 o 
  -4   1   5      624.49      622.48      6.13 o 
  -3   1   5       27.13       28.51      1.55 o 
  -1   1   5       10.02       10.06      0.33 o 
   0   1   5      557.80      580.17     22.73 o 
   1   1   5      123.98      107.07      1.83 o 
   2   1   5      172.81      168.67      2.15 o 
   3   1   5      352.14      391.76      9.80 o 
   4   1   5      261.02      253.56     10.87 o 
   5   1   5       32.30       30.96      1.36 o 
   6   1   5      417.44      414.85     20.67 o 
   7   1   5        0.05        1.46      0.51 o 
   8   1   5        0.65        1.90      0.44 o 
   9   1   5      366.40      359.35     33.85 o 
  -7   2   5       72.65       60.01      1.89 o 
  -6   2   5        7.14        6.54      0.47 o 
  -5   2   5       63.09       64.97      1.29 o 
  -4   2   5        2.62        1.65      0.31 o 
  -3   2   5      882.29      860.29     13.31 o 
  -2   2   5       11.35       13.70      0.34 o 
  -1   2   5      262.70      295.51      9.39 o 
   0   2   5      184.46      199.83      2.99 o 
   1   2   5       66.60       59.39      1.43 o 
   2   2   5       55.41       63.58      1.91 o 
   3   2   5      313.21      294.54      3.22 o 
   4   2   5      502.24      445.56     16.67 o 
   5   2   5      491.61      443.33     15.46 o 
   6   2   5      146.72      134.97     12.09 o 
   7   2   5       21.75       21.48      1.88 o 
   8   2   5       83.38       90.03      7.25 o 
   9   2   5        3.16        2.74      0.52 o 
  -7   3   5        2.50        2.91      0.55 o 
  -6   3   5       14.42       14.53      0.84 o 
  -5   3   5       44.46       42.08      1.06 o 
  -4   3   5      662.88      673.09      9.92 o 
  -3   3   5        4.01        2.54      0.55 o 
  -2   3   5      292.40      286.49      4.55 o 
  -1   3   5      298.54      308.57      4.28 o 
   0   3   5        4.46        6.07      0.51 o 
   1   3   5      144.01      155.98      4.41 o 
   2   3   5     1181.39     1234.56     29.87 o 
   3   3   5       68.90       61.48      2.25 o 
   4   3   5     1780.60     1534.99     20.15 o 
   5   3   5       87.09       74.24      2.74 o 
   6   3   5      131.96      122.72      7.22 o 
   7   3   5       87.45       91.06      4.12 o 
   8   3   5       41.56       40.96      2.18 o 
   9   3   5      182.45      182.70     15.73 o 
  -7   4   5       32.64       32.13      3.64 o 
  -6   4   5       48.07       46.48      1.03 o 
  -5   4   5      114.81      107.20      3.41 o 
  -4   4   5       61.85       68.12      1.81 o 
  -3   4   5      798.35      790.11     14.53 o 
  -2   4   5       71.19       67.67      1.69 o 
  -1   4   5      747.07      731.47     10.22 o 
   0   4   5      703.87      791.85     12.44 o 
   1   4   5      355.75      406.28      5.82 o 
   2   4   5      859.70      871.83      9.87 o 
   4   4   5      571.96      567.21     26.83 o 
   5   4   5      752.13      712.71     31.65 o 
   6   4   5       92.53       86.78      4.64 o 
   7   4   5       14.45       12.17      0.61 o 
   8   4   5       25.77       28.73      0.89 o 
   9   4   5        0.92        2.86      0.75 o 
  -6   5   5        0.27        2.00      0.58 o 
  -5   5   5       45.29       39.97      1.12 o 
  -4   5   5       59.48       54.38      1.71 o 
  -3   5   5      684.95      693.91     10.46 o 
  -2   5   5      448.90      428.70      6.27 o 
  -1   5   5       56.56       59.34      1.52 o 
   0   5   5        3.24        3.13      0.48 o 
   1   5   5        1.14        3.93      0.55 o 
   2   5   5      101.94       75.22      1.60 o 
   3   5   5      451.69      438.63     52.18 o 
   4   5   5      915.85      890.75     44.09 o 
   5   5   5       87.81       89.90      2.63 o 
   6   5   5       25.84       16.21      0.84 o 
   7   5   5        3.76        2.26      0.50 o 
   8   5   5      104.18       97.43      4.78 o 
   9   5   5      188.72      186.94     16.12 o 
  -6   6   5       83.98       79.65      1.82 o 
  -5   6   5       46.55       49.26      2.57 o 
  -4   6   5       48.98       47.95      1.71 o 
  -3   6   5        6.46        5.84      0.76 o 
  -2   6   5       18.01       19.07      1.19 o 
  -1   6   5      278.25      305.82      4.76 o 
   0   6   5       10.63       17.13      1.07 o 
   1   6   5       54.39       46.12      1.37 o 
   2   6   5       52.07       55.90      1.40 o 
   3   6   5     2191.34     1867.98     25.28 o 
   4   6   5      613.55      570.37     33.63 o 
   5   6   5      370.23      374.00     15.84 o 
   6   6   5       76.86       70.29      4.11 o 
   7   6   5       56.38       49.99      4.00 o 
   8   6   5       40.78       35.80      3.13 o 
   9   6   5       69.57       73.59      6.19 o 
  -5   7   5       54.67       49.65      2.11 o 
  -4   7   5        6.65        7.64      1.12 o 
  -3   7   5      798.62      797.55     14.98 o 
  -2   7   5     1983.55     2022.37     26.49 o 
  -1   7   5      157.30      149.30      3.01 o 
   0   7   5        0.04        4.05      0.59 o 
   1   7   5      228.28      232.23      3.80 o 
   2   7   5       47.39       47.28      1.66 o 
   3   7   5        7.72        6.73      0.94 o 
   4   7   5       41.80       38.39      2.73 o 
   5   7   5      462.55      451.71     26.08 o 
   6   7   5        8.43        7.08      0.89 o 
   7   7   5        0.09        0.70      0.84 o 
   8   7   5        0.05        3.10      0.99 o 
   9   7   5      100.61      118.55      3.66 o 
  -4   8   5      235.03      227.14      4.54 o 
  -3   8   5      268.98      268.06      4.98 o 
  -2   8   5      179.35      183.47      3.86 o 
  -1   8   5       43.43       39.29      1.79 o 
   0   8   5        2.67        2.30      0.67 o 
   1   8   5        3.46        3.94      0.76 o 
   2   8   5        0.27        0.33      0.32 o 
   3   8   5      696.85      622.98     68.13 o 
   4   8   5      241.11      221.42     25.12 o 
   5   8   5      223.51      216.65     14.01 o 
   6   8   5        7.58        6.25      0.74 o 
   7   8   5        3.73        2.15      0.55 o 
   8   8   5        7.83        5.46      0.95 o 
  -4   9   5        5.56        6.23      1.39 o 
  -3   9   5       90.74       85.77      2.88 o 
  -2   9   5      212.61      221.32      5.28 o 
  -1   9   5       24.00       24.16      1.55 o 
   0   9   5       69.16       65.38      2.20 o 
   1   9   5       40.72       37.59      1.62 o 
   2   9   5       71.21       64.47     10.24 o 
   3   9   5       87.20       79.83      6.75 o 
   4   9   5      298.06      303.71     31.01 o 
   5   9   5        8.75        9.46      1.86 o 
   6   9   5       97.73       92.38      9.10 o 
   7   9   5       24.61       25.86      1.15 o 
   8   9   5        5.10        4.67      1.01 o 
  -2  10   5      100.47      101.35      2.99 o 
  -1  10   5       67.72       74.77      2.90 o 
   0  10   5        0.01        2.09      1.47 o 
   1  10   5        0.27        0.87      1.23 o 
   2  10   5       27.99       27.38      1.44 o 
   3  10   5      210.98      212.86      4.16 o 
   4  10   5      236.30      274.10      5.09 o 
   5  10   5      137.73      148.27      3.05 o 
   6  10   5       58.13       54.56      2.90 o 
   7  10   5       34.07       35.72      2.15 o 
  -1  11   5      112.50      113.54      3.38 o 
   0  11   5       52.88       51.99      2.29 o 
   1  11   5       13.06       17.08      1.59 o 
   2  11   5        3.26        1.87      0.67 o 
   3  11   5       69.90       64.84      2.23 o 
   4  11   5      182.28      215.06      4.25 o 
   5  11   5        1.91        0.78      0.49 o 
   2  12   5       14.20       15.81      1.53 o 
  -3  -8   6        5.92        4.33      1.10 o 
  -2  -8   6       69.92       67.15      2.39 o 
  -1  -8   6       59.45       62.28      2.43 o 
   0  -8   6        2.91        1.57      0.71 o 
   1  -8   6       62.61       68.57      2.46 o 
   2  -8   6       78.98       78.02      2.64 o 
  -4  -7   6        5.32        5.90      0.72 o 
  -3  -7   6        0.20        1.05      0.67 o 
  -2  -7   6       54.60       58.20      2.24 o 
  -1  -7   6      286.69      292.43      5.78 o 
   0  -7   6      134.77      132.82      3.20 o 
   1  -7   6       41.65       37.06      1.79 o 
   2  -7   6       30.72       26.98      1.79 o 
   3  -7   6      101.57      103.83      2.99 o 
   4  -7   6      364.61      412.96      8.59 o 
  -5  -6   6        0.27        2.16      0.84 o 
  -4  -6   6        0.74        1.44      0.46 o 
  -3  -6   6       40.38       39.10      1.35 o 
  -2  -6   6      446.61      433.36      7.04 o 
  -1  -6   6        2.98        4.15      0.93 o 
   0  -6   6        0.46        0.46      0.89 o 
   1  -6   6        0.13        2.81      1.23 o 
   2  -6   6      141.80      143.08      3.48 o 
   3  -6   6       29.50       26.13      1.65 o 
   4  -6   6       27.49       22.74      1.51 o 
   5  -6   6       79.29       74.31      2.39 o 
  -6  -5   6        0.84        2.65      0.87 o 
  -5  -5   6       68.65       64.72      3.31 o 
  -4  -5   6        3.00        1.87      0.49 o 
  -3  -5   6      307.50      301.97      5.34 o 
  -2  -5   6        0.36        0.45      0.40 o 
  -1  -5   6      432.30      423.64      6.77 o 
   0  -5   6       40.65       33.90      1.50 o 
   1  -5   6        0.42        1.15      0.86 o 
   2  -5   6        9.15        9.38      1.09 o 
   3  -5   6      100.26       99.75      2.80 o 
   4  -5   6      179.99      181.27      3.75 o 
   5  -5   6      118.91      114.22      2.68 o 
   6  -5   6       70.88       80.67      2.48 o 
  -6  -4   6       62.44       63.46      3.34 o 
  -5  -4   6      414.62      424.57     12.17 o 
  -4  -4   6       14.65       14.36      0.70 o 
  -3  -4   6      174.70      159.72      2.22 o 
  -2  -4   6      225.38      222.20      4.01 o 
  -1  -4   6      205.60      193.88      3.67 o 
   0  -4   6      768.30      752.65     13.97 o 
   1  -4   6        1.06        1.83      0.61 o 
   2  -4   6      445.43      432.23      6.23 o 
   3  -4   6       10.40        8.32      1.26 o 
   4  -4   6      341.86      287.33     25.75 o 
   5  -4   6       38.49       45.81      1.85 o 
   6  -4   6      259.79      263.71      4.70 o 
  -6  -3   6        6.44        4.73      0.85 o 
  -5  -3   6        0.01        1.14      0.38 o 
  -4  -3   6       74.89       75.09      1.44 o 
  -3  -3   6      128.07      131.68      1.77 o 
  -2  -3   6      341.85      373.10      5.75 o 
  -1  -3   6      813.50      771.21     10.93 o 
   0  -3   6      257.99      270.12      4.84 o 
   1  -3   6      104.78      104.69      2.30 o 
   2  -3   6      182.07      178.28      3.22 o 
   3  -3   6      304.93      299.50      5.00 o 
   4  -3   6      250.73      224.30     24.33 o 
   5  -3   6       36.88       46.61      4.80 o 
   6  -3   6       62.19       62.37      6.98 o 
   8  -3   6      143.40      155.17      3.87 o 
  -7  -2   6       44.18       44.61      2.29 o 
  -6  -2   6       54.03       58.43      2.09 o 
  -5  -2   6        5.83        5.79      1.56 o 
  -4  -2   6      201.35      202.81      2.46 o 
  -3  -2   6      323.48      333.99      4.48 o 
  -2  -2   6     1577.76     1572.71     21.30 o 
  -1  -2   6      192.57      207.80      3.57 o 
   0  -2   6      409.61      392.55      5.87 o 
   1  -2   6      109.81      107.57      2.17 o 
   2  -2   6      219.37      222.46      3.53 o 
   3  -2   6       74.65       70.30      1.65 o 
   4  -2   6      330.89      297.43     25.37 o 
   5  -2   6      136.85      110.27      9.23 o 
   6  -2   6      414.85      360.57     29.18 o 
   7  -2   6       70.89       63.28      2.64 o 
   8  -2   6       68.13       69.75      5.61 o 
  -7  -1   6      149.13      140.77      4.08 o 
  -6  -1   6       44.17       49.23      2.23 o 
  -5  -1   6       20.46       17.55      2.58 o 
  -4  -1   6       42.00       36.60      0.86 o 
  -3  -1   6       38.59       37.63      0.88 o 
  -2  -1   6       16.77       17.16      2.50 o 
  -1  -1   6      735.19      730.08     40.39 o 
   0  -1   6      439.85      473.93      6.81 o 
   1  -1   6       74.17       64.72      1.44 o 
   2  -1   6       63.36       64.09      1.50 o 
   3  -1   6      247.34      255.56      4.02 o 
   4  -1   6      157.07      145.13     13.60 o 
   5  -1   6     1309.11     1199.58    103.59 o 
   6  -1   6        6.56        6.39      0.87 o 
   7  -1   6      352.64      339.73     32.65 o 
   8  -1   6       25.67       26.58      2.07 o 
  -7   0   6      125.68      111.47     13.77 o 
  -6   0   6       63.11       65.07      2.87 o 
  -5   0   6       15.77       12.10      0.62 o 
  -4   0   6       55.35       51.96      1.45 o 
  -3   0   6        2.64        1.65      0.39 o 
  -1   0   6      579.39      603.06     11.22 o 
   0   0   6       54.83       44.31      1.21 o 
   1   0   6      225.69      227.03      3.25 o 
   2   0   6       87.04       91.66      1.67 o 
   3   0   6      231.66      281.42      4.23 o 
   4   0   6     1114.52     1012.63     99.08 o 
   5   0   6      468.32      416.76     23.10 o 
   6   0   6      182.20      161.53      9.01 o 
   7   0   6       92.10       85.44      8.42 o 
   8   0   6        1.60        3.23      0.83 o 
   9   0   6        1.59        3.14      2.44 o 
  -7   1   6        7.64        9.02      0.82 o 
  -6   1   6       67.81       73.75      1.26 o 
  -5   1   6       44.96       36.65      0.96 o 
  -4   1   6       94.19      100.24      1.49 o 
  -3   1   6        5.67        7.40      1.26 o 
  -2   1   6       70.90       56.13      1.36 o 
  -1   1   6      412.21      492.00      6.96 o 
   0   1   6        5.89        3.17      0.53 o 
   1   1   6      411.41      412.70      4.13 o 
   2   1   6       65.59       69.15      1.29 o 
   3   1   6      351.49      374.20      4.02 o 
   4   1   6      439.12      467.74     22.93 o 
   5   1   6     1489.41     1445.49     67.68 o 
   6   1   6      702.47      680.93     41.08 o 
   7   1   6      684.58      666.03     54.91 o 
   8   1   6        4.40        3.93      0.72 o 
   9   1   6        1.10        2.71      1.54 o 
  -7   2   6      116.94      114.08     10.27 o 
  -6   2   6       19.27       19.32      0.75 o 
  -5   2   6        0.07        0.97      0.80 o 
  -4   2   6        5.56        2.66      0.35 o 
  -3   2   6      332.97      316.83      3.80 o 
  -2   2   6      135.07      116.40      1.13 o 
   0   2   6      638.03      673.24      9.52 o 
   1   2   6      183.59      176.08      8.87 o 
   2   2   6      815.15      889.91     20.51 o 
   3   2   6        4.34        2.88      0.31 o 
   4   2   6      353.57      332.54     12.43 o 
   5   2   6       61.89       62.93      2.19 o 
   6   2   6       21.72       17.10      0.65 o 
   7   2   6      316.42      297.27     30.67 o 
   8   2   6        9.76       10.31      1.17 o 
   9   2   6        5.19        6.28      1.21 o 
  -7   3   6       28.80       34.10      2.18 o 
  -6   3   6      140.99      144.97      5.65 o 
  -5   3   6       88.88       82.56      2.80 o 
  -4   3   6      148.62      144.50      1.99 o 
  -3   3   6        7.05        6.26      0.43 o 
  -2   3   6      417.27      374.80      9.08 o 
  -1   3   6      793.25      823.59     11.47 o 
   0   3   6      387.61      362.25      5.31 o 
   1   3   6       25.64       21.42      0.42 o 
   3   3   6     1865.33     1952.62     27.09 o 
   4   3   6      395.24      376.16     15.30 o 
   5   3   6      643.77      652.10     21.66 o 
   6   3   6      168.26      146.72      7.86 o 
   7   3   6       54.31       60.98      2.97 o 
   8   3   6       86.71       75.01      9.99 o 
   9   3   6       49.05       51.11      2.52 o 
  -6   4   6       22.71       18.25      0.77 o 
  -5   4   6        4.87        3.11      0.71 o 
  -4   4   6        0.70        1.38      0.44 o 
  -3   4   6      627.89      643.09      9.45 o 
  -2   4   6       62.11       59.42      1.67 o 
  -1   4   6     1892.61     1964.33     26.93 o 
   0   4   6      272.47      258.32      3.99 o 
   1   4   6       29.51       37.97      1.05 o 
   2   4   6      131.28      155.01      1.93 o 
   3   4   6      687.10      712.10     19.34 o 
   4   4   6      146.22      129.57      6.66 o 
   5   4   6       20.32       17.68      0.56 o 
   6   4   6      242.00      248.93      9.77 o 
   7   4   6      326.81      313.72     16.63 o 
   8   4   6      281.77      264.73      9.99 o 
   9   4   6       49.85       44.02      7.84 o 
  -6   5   6      130.32      127.97      5.80 o 
  -5   5   6       39.83       38.70      1.13 o 
  -4   5   6       56.95       51.51      1.76 o 
  -3   5   6        2.29        2.83      0.69 o 
  -2   5   6     1184.97     1197.08     16.49 o 
  -1   5   6      133.75      149.43      2.68 o 
   0   5   6      192.30      172.88      3.13 o 
   1   5   6      141.39      146.60      2.50 o 
   2   5   6      814.86      844.20     10.59 o 
   3   5   6       77.75       75.27      1.12 o 
   4   5   6       39.70       43.90      2.00 o 
   5   5   6      142.26      142.17      6.21 o 
   6   5   6      557.30      469.45     23.48 o 
   7   5   6      199.52      170.08      5.57 o 
   8   5   6       18.14       17.60      0.99 o 
   9   5   6       17.02       14.34      0.93 o 
  -5   6   6        8.78        9.37      0.70 o 
  -4   6   6       26.01       24.49      1.33 o 
  -3   6   6       14.48       14.77      1.19 o 
  -2   6   6        1.97        2.18      0.56 o 
  -1   6   6      279.20      265.64      5.45 o 
   0   6   6       59.34       74.65      1.93 o 
   1   6   6      162.87      156.91      2.84 o 
   2   6   6      112.93      115.69      2.19 o 
   3   6   6      146.84      163.42      2.93 o 
   4   6   6      668.11      656.31     37.53 o 
   5   6   6      595.15      567.19     18.94 o 
   6   6   6       68.96       59.15      1.41 o 
   7   6   6       37.73       43.93      1.78 o 
   8   6   6      100.01       89.34      5.73 o 
   9   6   6        4.21        7.28      0.96 o 
  -5   7   6        4.39        5.30      1.04 o 
  -4   7   6        0.60        1.23      0.42 o 
  -3   7   6      311.36      320.48      5.57 o 
  -2   7   6     1272.81     1302.28     17.82 o 
  -1   7   6       49.91       43.94      1.62 o 
   0   7   6      314.62      324.83      5.29 o 
   1   7   6        9.23       10.43      0.87 o 
   2   7   6        4.43        3.15      0.55 o 
   3   7   6        1.26        3.27      0.37 o 
   4   7   6      782.84      773.31     85.33 o 
   5   7   6       18.02       17.46      0.78 o 
   6   7   6      186.61      180.31      3.56 o 
   7   7   6      143.12      137.25      6.45 o 
   8   7   6       28.37       26.88      2.71 o 
   9   7   6        5.92        6.25      1.32 o 
  -4   8   6       42.79       37.13      1.87 o 
  -3   8   6       15.20       12.67      1.10 o 
  -2   8   6      669.93      697.06     10.40 o 
  -1   8   6      172.94      163.92      3.54 o 
   0   8   6       18.85       21.66      1.23 o 
   1   8   6      495.73      514.48      8.07 o 
   2   8   6        0.67        1.13      0.33 o 
   3   8   6       30.83       28.61      2.99 o 
   4   8   6       57.60       60.70      6.88 o 
   5   8   6       91.62       84.36      5.96 o 
   6   8   6       21.31       21.16      0.99 o 
   7   8   6      317.47      311.21     27.45 o 
   8   8   6       18.39       17.97      1.05 o 
  -3   9   6       37.85       37.16      1.91 o 
  -2   9   6      202.92      218.11      4.62 o 
  -1   9   6       53.08       55.20      2.03 o 
   0   9   6       63.62       66.54      2.04 o 
   1   9   6      183.22      182.32      3.62 o 
   2   9   6      144.25      121.34     11.71 o 
   3   9   6        0.47        1.28      0.64 o 
   4   9   6      119.66      110.37     11.79 o 
   5   9   6       42.55       43.95      1.62 o 
   6   9   6      259.44      259.63     10.04 o 
   7   9   6       45.49       44.25      1.47 o 
   8   9   6        0.91        1.45      0.93 o 
  -2  10   6       76.03       70.07      2.54 o 
  -1  10   6      333.98      342.56      5.95 o 
   0  10   6      161.97      159.83      3.60 o 
   1  10   6      232.29      217.79      4.28 o 
   2  10   6        1.33        0.87      0.55 o 
   3  10   6       98.64       87.96      2.61 o 
   4  10   6       46.61       50.00      1.95 o 
   5  10   6      262.49      262.46     32.10 o 
   6  10   6       14.36       10.43      0.79 o 
   7  10   6        4.70        5.11      0.80 o 
  -1  11   6      127.18      124.88      3.52 o 
   0  11   6      155.30      154.52      3.73 o 
   1  11   6        0.03        3.83      1.57 o 
   2  11   6       80.41       75.86      2.41 o 
   3  11   6       47.18       51.72      2.13 o 
   4  11   6       44.92       57.91      2.21 o 
   5  11   6       13.21       14.10      1.12 o 
   6  11   6       81.74       76.53      2.72 o 
   2  12   6        6.65        8.55      1.45 o 
   3  12   6        0.80        0.89      0.57 o 
   0  -8   7       96.51       93.68      2.88 o 
  -3  -7   7       50.92       39.93      1.98 o 
  -2  -7   7       92.35       89.57      2.77 o 
  -1  -7   7      325.84      309.72      5.68 o 
   0  -7   7       91.73       82.73      2.65 o 
   1  -7   7        8.19        9.57      1.27 o 
   2  -7   7      255.28      250.11      5.87 o 
   3  -7   7       12.94       16.55      1.75 o 
  -4  -6   7       16.87       19.54      0.82 o 
  -3  -6   7       19.35       21.61      0.97 o 
  -2  -6   7       69.58       57.72      2.05 o 
  -1  -6   7       54.62       48.70      1.84 o 
   0  -6   7       82.43       79.51      2.32 o 
   1  -6   7      105.12      104.94      2.86 o 
   2  -6   7       32.52       34.23      1.78 o 
   3  -6   7        0.16        1.33      0.74 o 
   4  -6   7      174.49      172.76      4.37 o 
   5  -6   7      183.31      205.90      4.35 o 
  -5  -5   7        0.19        2.14      0.73 o 
  -4  -5   7       19.46       19.34      0.92 o 
  -3  -5   7        0.60        1.69      0.63 o 
  -2  -5   7       23.15       23.20      1.37 o 
  -1  -5   7      640.98      636.18      9.32 o 
   0  -5   7      302.39      302.89      6.37 o 
   1  -5   7       54.19       50.20      1.86 o 
   2  -5   7      607.25      609.93      9.29 o 
   3  -5   7       31.98       26.63      1.50 o 
   4  -5   7       23.31       25.61      1.47 o 
   5  -5   7        1.59        2.40      0.84 o 
   6  -5   7      115.21      109.53      2.73 o 
  -6  -4   7      448.08      503.20      8.56 o 
  -5  -4   7        4.02        4.34      0.49 o 
  -4  -4   7      123.75      117.87      3.57 o 
  -3  -4   7        0.07        2.21      0.67 o 
  -2  -4   7       81.00       82.99      2.13 o 
  -1  -4   7        3.83        2.25      0.74 o 
   0  -4   7       63.12       58.10      1.72 o 
   1  -4   7        2.12        3.27      0.79 o 
   2  -4   7      508.93      504.40      7.70 o 
   3  -4   7       10.55       14.43      1.13 o 
   4  -4   7      182.21      156.63      3.37 o 
   5  -4   7        5.20       10.26      1.14 o 
   6  -4   7       42.39       35.07      1.60 o 
  -6  -3   7        4.97        4.86      1.19 o 
  -5  -3   7       76.79       75.82      3.27 o 
  -4  -3   7       33.74       30.94      2.15 o 
  -3  -3   7      109.95      104.37      2.92 o 
  -2  -3   7        9.90        7.91      0.70 o 
  -1  -3   7      172.41      153.52      3.05 o 
   0  -3   7       80.61       66.19      1.82 o 
   1  -3   7      421.63      391.95      5.66 o 
   2  -3   7       28.67       28.00      1.23 o 
   3  -3   7        0.50        2.84      1.06 o 
   4  -3   7        0.20        1.73      0.58 o 
   5  -3   7       96.59       83.49      7.95 o 
   6  -3   7      281.94      261.73     31.79 o 
  -6  -2   7      223.56      243.19      4.97 o 
  -5  -2   7        5.44        6.16      0.57 o 
  -4  -2   7       53.82       48.78      1.95 o 
  -3  -2   7       35.78       33.86      1.95 o 
  -2  -2   7       26.67       23.31      2.31 o 
  -1  -2   7      117.32      115.78      2.29 o 
   0  -2   7      688.62      631.39      8.86 o 
   1  -2   7        8.85        5.99      0.82 o 
   2  -2   7      803.88      805.99     11.21 o 
   3  -2   7      519.14      518.41      7.07 o 
   4  -2   7       11.90        8.76      0.71 o 
   5  -2   7      270.66      218.26     20.13 o 
   6  -2   7       20.23       23.67      0.84 o 
   7  -2   7      133.75      119.13     14.69 o 
   8  -2   7        1.38        1.31      0.56 o 
  -6  -1   7      168.40      179.91      4.11 o 
  -5  -1   7       51.52       52.98      1.14 o 
  -4  -1   7       17.16       17.46      1.29 o 
  -3  -1   7      304.46      300.81      3.55 o 
  -2  -1   7      120.41      128.17      6.69 o 
  -1  -1   7      745.17      825.06     40.65 o 
   0  -1   7       64.98       64.63      1.54 o 
   1  -1   7     1334.02     1329.09     16.48 o 
   2  -1   7      137.07      140.01      2.57 o 
   3  -1   7      194.88      200.86      3.44 o 
   4  -1   7       94.01       94.18      2.02 o 
   5  -1   7      323.62      287.50     26.41 o 
   6  -1   7        0.38        1.01      0.80 o 
   7  -1   7      190.41      165.70     11.02 o 
   8  -1   7       30.04       26.93      2.45 o 
  -5   0   7       17.40       19.06      1.06 o 
  -4   0   7       59.41       56.55      1.66 o 
  -3   0   7       42.49       38.39      1.42 o 
  -2   0   7      241.99      245.14      6.80 o 
  -1   0   7      791.50      814.62     11.88 o 
   0   0   7      691.39      654.76      9.12 o 
   1   0   7        8.27        6.25      0.59 o 
   2   0   7      427.69      384.89      5.55 o 
   3   0   7      193.34      177.89      3.02 o 
   4   0   7       32.77       29.38      0.99 o 
   5   0   7       89.39       93.94      5.64 o 
   6   0   7        0.94        0.67      0.20 o 
   7   0   7       88.30       82.88      3.59 o 
   8   0   7      100.64       98.02      9.17 o 
   9   0   7      151.56      149.07      8.27 o 
  -5   1   7      296.63      308.23      3.51 o 
  -4   1   7      185.18      172.65      2.26 o 
  -3   1   7      126.98      124.08      4.00 o 
  -2   1   7        5.02        4.12      0.63 o 
  -1   1   7     2017.05     2072.40     28.08 o 
   0   1   7      201.30      231.62      3.52 o 
   1   1   7      742.97      699.09      7.14 o 
   2   1   7        1.51        2.09      0.50 o 
   3   1   7       22.38       20.09      0.83 o 
   4   1   7       37.30       37.05      2.40 o 
   5   1   7      258.49      254.93     16.88 o 
   6   1   7      168.88      155.87      6.77 o 
   7   1   7      404.23      373.51     32.26 o 
   8   1   7      178.50      180.13     18.46 o 
   9   1   7      231.46      235.46     16.14 o 
  -6   2   7       37.28       35.78      1.50 o 
  -5   2   7        0.17        1.88      0.46 o 
  -4   2   7      204.90      216.61      4.79 o 
  -2   2   7       41.51       46.14      0.61 o 
  -1   2   7       29.32       42.49      1.24 o 
   0   2   7      225.24      190.57      3.91 o 
   1   2   7       64.26       66.88      1.49 o 
   3   2   7      258.52      297.60      2.52 o 
   4   2   7       96.94       97.87      1.83 o 
   5   2   7      153.64      159.94      7.13 o 
   6   2   7      998.09      937.67     61.68 o 
   7   2   7       31.71       33.38      2.28 o 
   8   2   7      459.01      450.62     40.86 o 
   9   2   7        5.39        6.66      1.48 o 
  -6   3   7      175.23      178.40     16.91 o 
  -5   3   7       87.73       81.78      2.85 o 
  -4   3   7      439.43      423.54      4.62 o 
  -3   3   7       11.26       12.18      0.56 o 
  -2   3   7       91.64       86.89      0.97 o 
  -1   3   7        1.26        0.93      0.24 o 
   0   3   7      707.59      751.02     10.21 o 
   1   3   7      610.52      582.79     14.58 o 
   2   3   7       11.86       13.91      0.77 o 
   3   3   7      143.38      128.25      2.71 o 
   4   3   7        0.16        0.94      0.23 o 
   5   3   7      157.22      160.57      5.29 o 
   6   3   7        9.59       10.89      0.48 o 
   7   3   7       25.68       28.29      2.42 o 
   8   3   7       89.48       83.60     11.49 o 
   9   3   7      244.00      250.25      9.44 o 
  -6   4   7        2.76        2.61      0.56 o 
  -5   4   7      276.37      265.08      3.22 o 
  -4   4   7       85.61       88.97      1.53 o 
  -3   4   7       36.70       38.44      1.02 o 
  -2   4   7        7.09        7.83      0.74 o 
  -1   4   7        0.10        0.56      0.83 o 
   0   4   7      757.87      783.72     10.04 o 
   1   4   7      265.00      256.13      4.01 o 
   2   4   7        0.35        1.24      0.19 o 
   3   4   7      260.18      277.73      4.17 o 
   4   4   7       12.39        9.75      0.34 o 
   5   4   7       38.91       33.93      1.37 o 
   6   4   7      289.42      247.25     10.26 o 
   7   4   7        1.55        2.70      0.47 o 
   8   4   7      705.76      717.20     30.56 o 
   9   4   7       67.19       79.01     11.75 o 
  -6   5   7      186.54      182.87     11.92 o 
  -5   5   7       93.78       92.29      1.77 o 
  -4   5   7       55.53       55.09      3.53 o 
  -3   5   7        2.16        2.97      0.66 o 
  -2   5   7       47.07       47.44      1.57 o 
  -1   5   7       15.38       15.92      0.97 o 
   1   5   7      184.64      172.69      2.89 o 
   2   5   7      391.09      401.30      6.08 o 
   3   5   7     2095.78     2167.59     38.51 o 
   4   5   7      234.79      214.11     14.10 o 
   5   5   7      239.34      244.90     11.68 o 
   6   5   7        0.79        1.61      0.65 o 
   7   5   7       84.18      102.88      1.75 o 
   8   5   7        8.12        6.95      0.83 o 
   9   5   7       59.94       59.15      3.84 o 
  -5   6   7      265.35      275.57      8.85 o 
  -4   6   7       27.96       24.48      1.48 o 
  -3   6   7      217.42      217.26      4.06 o 
  -2   6   7        0.37        0.84      0.92 o 
  -1   6   7      149.84      151.89      2.95 o 
   0   6   7      631.88      645.59      9.35 o 
   1   6   7      118.66      109.44      2.71 o 
   2   6   7      219.88      233.07      3.97 o 
   3   6   7      782.29      844.61     11.96 o 
   4   6   7      114.16       99.91      6.13 o 
   5   6   7      487.07      459.97     26.47 o 
   6   6   7       21.46       18.60      0.91 o 
   7   6   7      113.38       94.93      7.10 o 
   8   6   7      408.92      393.22     17.27 o 
   9   6   7        0.04        1.92      1.46 o 
  -5   7   7       15.98       11.49      1.29 o 
  -4   7   7        4.71        4.20      0.88 o 
  -3   7   7        2.52        4.23      0.97 o 
  -2   7   7        6.55        7.38      1.05 o 
  -1   7   7       31.26       32.20      1.59 o 
   0   7   7      533.05      518.97      7.35 o 
   1   7   7       25.96       23.87      1.26 o 
   2   7   7      668.82      678.86      9.81 o 
   3   7   7      941.36      998.41     14.30 o 
   4   7   7        0.39        1.40      0.47 o 
   5   7   7       53.89       51.42      2.23 o 
   6   7   7       78.42       67.20      1.45 o 
   7   7   7      349.71      330.36      5.78 o 
   8   7   7       10.74       11.70      0.95 o 
   9   7   7       36.42       31.02      1.60 o 
  -4   8   7      134.52      124.47      3.39 o 
  -3   8   7      259.98      251.74      4.73 o 
  -2   8   7       77.66       72.39      2.19 o 
  -1   8   7      468.53      483.11      8.56 o 
   0   8   7       24.32       27.24      1.40 o 
   1   8   7       89.91       99.30      2.50 o 
   2   8   7      301.83      289.59      4.86 o 
   3   8   7        1.59        3.11      1.52 o 
   4   8   7       33.64       33.93      5.58 o 
   5   8   7      115.75      106.97      6.93 o 
   6   8   7       22.78       20.63      2.78 o 
   7   8   7       69.36       60.98      1.86 o 
   8   8   7      221.84      213.27     10.21 o 
  -3   9   7       26.97       25.64      1.70 o 
  -2   9   7       14.93       11.26      1.28 o 
  -1   9   7       61.57       55.98      2.03 o 
   0   9   7      352.70      348.17      6.17 o 
   1   9   7      107.65      100.88      2.93 o 
   2   9   7      782.46      695.47     84.31 o 
   3   9   7       78.09       63.86      6.80 o 
   4   9   7       22.93       22.19      0.85 o 
   5   9   7       65.97       64.69      4.00 o 
   6   9   7       44.02       45.15      1.36 o 
   7   9   7        8.80        7.25      0.74 o 
   8   9   7      148.59      149.11     12.76 o 
  -2  10   7        1.41        1.86      1.48 o 
  -1  10   7      117.87      117.69      3.09 o 
   0  10   7        0.02        2.42      0.90 o 
   1  10   7       10.60       13.28      1.31 o 
   2  10   7        6.42        6.61      1.01 o 
   3  10   7       60.18       65.82      2.01 o 
   4  10   7        0.89        0.26      0.28 o 
   5  10   7        0.43        2.63      1.99 o 
   6  10   7       46.89       41.58      1.29 o 
   7  10   7       43.89       41.36      4.43 o 
  -1  11   7        9.63       10.04      1.44 o 
   0  11   7      127.12      126.93      3.52 o 
   1  11   7        7.22        4.95      1.11 o 
   2  11   7      250.71      255.58      5.12 o 
   3  11   7        4.97        5.25      0.90 o 
   4  11   7       68.96       72.32      2.34 o 
   5  11   7        0.66        0.90      0.47 o 
   6  11   7       23.05       24.99      1.79 o 
   2  12   7       12.01       10.72      1.50 o 
   3  12   7      321.37      355.37      7.12 o 
  -2  -7   8       81.03       72.06      2.49 o 
  -1  -7   8       89.21       85.27      2.90 o 
   0  -7   8        9.37        8.96      1.26 o 
   1  -7   8       42.94       46.21      2.09 o 
   2  -7   8      222.00      220.09      4.51 o 
  -3  -6   8      254.76      258.31      5.11 o 
  -2  -6   8       21.87       19.03      1.47 o 
  -1  -6   8        7.80        5.51      1.03 o 
   0  -6   8       31.49       29.74      1.69 o 
   1  -6   8       35.46       31.79      1.65 o 
   2  -6   8       26.01       28.22      2.02 o 
   3  -6   8      278.75      285.23      5.53 o 
   4  -6   8        4.77        6.37      1.21 o 
  -4  -5   8       45.52       37.25      1.66 o 
  -3  -5   8      153.93      155.82      3.31 o 
  -2  -5   8        0.02        1.48      0.65 o 
  -1  -5   8       20.22       17.59      1.32 o 
   0  -5   8        3.62        4.22      0.92 o 
   1  -5   8      320.24      338.44      6.05 o 
   2  -5   8      121.96      116.25      2.84 o 
   3  -5   8        0.36        2.70      1.30 o 
   4  -5   8       61.54       62.37      2.12 o 
   5  -5   8       58.59       67.59      2.36 o 
  -5  -4   8        0.81        1.98      1.57 o 
  -4  -4   8       85.69       77.72      5.04 o 
  -3  -4   8       33.60       33.40      2.55 o 
  -2  -4   8        0.65        1.61      1.13 o 
  -1  -4   8       76.05       64.10      2.01 o 
   0  -4   8      260.42      239.78      4.82 o 
   1  -4   8     1170.21     1166.41     18.70 o 
   2  -4   8       31.50       32.05      1.58 o 
   3  -4   8      798.12      816.44     13.42 o 
   4  -4   8        0.82        2.54      1.26 o 
   5  -4   8       16.97       18.06      1.39 o 
   6  -4   8        3.81        6.21      1.16 o 
  -5  -3   8      275.07      277.11      4.81 o 
  -4  -3   8      176.17      165.86      3.30 o 
  -3  -3   8       79.48       77.03      1.42 o 
  -2  -3   8      481.40      498.14      7.86 o 
  -1  -3   8       56.94       48.54      1.73 o 
   0  -3   8      124.00      109.44      2.44 o 
   1  -3   8       25.39       25.81      1.30 o 
   2  -3   8        6.27        7.39      0.97 o 
   3  -3   8      318.67      307.89      5.67 o 
   4  -3   8      365.08      321.02     29.41 o 
   5  -3   8        0.32        1.86      0.75 o 
   6  -3   8        3.60        0.63      0.42 o 
  -6  -2   8       40.50       39.31      2.21 o 
  -5  -2   8        0.64        0.56      0.39 o 
  -4  -2   8      352.19      373.88      4.05 o 
  -3  -2   8       46.68       45.68      1.02 o 
  -2  -2   8      204.25      198.35      5.79 o 
  -1  -2   8       26.73       24.95      1.14 o 
   0  -2   8      531.00      505.94      7.60 o 
   1  -2   8        5.33        2.88      0.57 o 
   2  -2   8        5.53        4.52      0.61 o 
   3  -2   8      446.67      446.17      7.03 o 
   4  -2   8       43.42       50.20      1.59 o 
   5  -2   8       30.24       25.95      1.68 o 
   6  -2   8        2.56        1.97      0.44 o 
   7  -2   8       12.17       10.93      0.74 o 
   8  -2   8        2.96        3.50      1.17 o 
  -5  -1   8      502.98      535.19      8.56 o 
  -4  -1   8        4.60        4.89      0.46 o 
  -3  -1   8      103.06       94.90      1.54 o 
  -2  -1   8       29.38       26.55      0.68 o 
  -1  -1   8        4.57        6.07      0.38 o 
   0  -1   8       55.96       65.16      1.69 o 
   1  -1   8        0.83        3.21      0.78 o 
   2  -1   8       69.48       58.16      1.55 o 
   3  -1   8      501.29      490.43      6.72 o 
   4  -1   8      459.10      466.32      7.00 o 
   5  -1   8       60.94       56.22      6.69 o 
   6  -1   8      126.85      132.38      6.63 o 
   7  -1   8       38.67       33.80      3.84 o 
   8  -1   8      280.86      267.80     31.12 o 
  -5   0   8       18.45       11.62      1.02 o 
  -4   0   8       98.22      104.07      2.38 o 
  -3   0   8      357.83      361.14      7.62 o 
  -2   0   8     1162.33     1168.06     13.09 o 
  -1   0   8      101.11       96.47      1.66 o 
   0   0   8      350.27      362.12      5.77 o 
   1   0   8       47.88       63.79      1.59 o 
   2   0   8     1471.29     1547.04     20.85 o 
   3   0   8      287.24      279.67      4.40 o 
   4   0   8     1063.21     1093.29     14.69 o 
   5   0   8       32.69       34.63      1.69 o 
   6   0   8       25.78       24.22      1.82 o 
   7   0   8       13.88       12.37      2.10 o 
   8   0   8        0.74        1.66      1.24 o 
  -5   1   8      118.45      121.26      2.68 o 
  -4   1   8       43.52       38.49      1.40 o 
  -3   1   8      836.10      899.50     11.75 o 
  -2   1   8      338.48      351.54      5.57 o 
  -1   1   8        3.78        2.74      0.67 o 
   0   1   8        3.46        6.40      0.72 o 
   1   1   8       22.48       37.69      0.96 o 
   2   1   8      662.79      706.30      5.33 o 
   3   1   8      817.49      841.34      9.34 o 
   4   1   8        7.82        8.50      0.47 o 
   5   1   8       20.98       16.57      0.60 o 
   6   1   8        1.46        1.91      0.30 o 
   7   1   8        1.72        2.32      0.53 o 
   8   1   8      358.56      344.32     30.64 o 
   9   1   8      158.91      163.24     16.70 o 
  -5   2   8       23.21       27.42      1.53 o 
  -4   2   8      118.38      121.00      4.13 o 
  -3   2   8        2.33        2.94      0.31 o 
  -2   2   8        0.19        1.08      0.91 o 
  -1   2   8      356.27      386.17      5.81 o 
   0   2   8      771.38      796.51     10.22 o 
   1   2   8        4.10        4.17      0.53 o 
   2   2   8     1391.07     1432.10     19.31 o 
   3   2   8       40.19       38.73      0.94 o 
   4   2   8      556.59      565.64      5.63 o 
   5   2   8     1143.20     1120.88     68.45 o 
   6   2   8       22.30       23.61      0.72 o 
   7   2   8        0.97        1.18      0.42 o 
   8   2   8       77.21       74.88      1.65 o 
   9   2   8      100.80       97.48      7.16 o 
  -5   3   8      178.21      167.31      3.39 o 
  -4   3   8       30.13       26.81      0.95 o 
  -3   3   8      526.38      531.79     10.24 o 
  -2   3   8      199.89      193.87      3.53 o 
  -1   3   8      152.51      151.28      2.17 o 
   0   3   8        2.56        3.04      0.60 o 
   1   3   8       53.55       53.66      1.42 o 
   2   3   8        0.61        1.11      0.18 o 
   4   3   8        8.59        9.28      0.40 o 
   5   3   8      124.54      118.99      3.18 o 
   6   3   8      117.71      103.20      3.57 o 
   7   3   8       62.39       50.85      3.25 o 
   8   3   8       14.22       11.98      1.58 o 
   9   3   8        9.77        7.06      1.52 o 
  -6   4   8        0.43        1.41      0.39 o 
  -5   4   8        9.02       10.64      1.07 o 
  -4   4   8       59.96       59.22      4.51 o 
  -3   4   8      346.68      327.87      3.65 o 
  -2   4   8      394.42      357.57     22.05 o 
  -1   4   8      213.66      241.01      4.33 o 
   0   4   8       91.98       98.94      2.11 o 
   1   4   8       49.95       52.43      1.48 o 
   2   4   8     1430.16     1521.67     26.98 o 
   3   4   8       81.67       80.15      3.79 o 
   4   4   8      211.25      198.91      6.86 o 
   5   4   8       75.05       78.80      3.05 o 
   6   4   8       37.04       29.23      1.75 o 
   7   4   8       18.62       26.99      1.64 o 
   8   4   8       44.02       52.02      6.24 o 
   9   4   8       84.12       91.54     10.52 o 
  -5   5   8        2.95        3.89      0.86 o 
  -4   5   8      264.96      248.63      7.19 o 
  -3   5   8      273.45      267.86      4.49 o 
  -2   5   8      115.44      113.04      2.59 o 
  -1   5   8        7.20        6.80      0.71 o 
   0   5   8      269.52      298.90      4.53 o 
   1   5   8      236.74      209.23      3.59 o 
   2   5   8       37.76       41.41      1.47 o 
   3   5   8      464.01      452.72     21.79 o 
   4   5   8       11.24       10.89      1.52 o 
   5   5   8       77.76       80.91      1.94 o 
   6   5   8       94.36       84.80      4.96 o 
   7   5   8       16.30       15.51      0.74 o 
   8   5   8       13.68       11.99      2.05 o 
   9   5   8      363.67      340.37     13.35 o 
  -5   6   8      266.48      245.13      4.48 o 
  -4   6   8      108.14      103.41      8.13 o 
  -3   6   8      213.66      206.26      3.97 o 
  -2   6   8      150.45      148.72      2.94 o 
  -1   6   8       17.95       13.74      0.94 o 
   0   6   8       75.35       76.46      2.15 o 
   1   6   8        6.03        6.29      0.82 o 
   2   6   8      436.82      449.23      8.55 o 
   3   6   8       88.83       89.49      5.75 o 
   4   6   8      910.10      928.99     35.57 o 
   5   6   8       13.66       10.76      0.48 o 
   6   6   8      120.48      104.60      7.04 o 
   7   6   8       12.19       13.51      0.87 o 
   8   6   8        5.58        8.60      0.91 o 
   9   6   8       13.26       11.80      1.02 o 
  -4   7   8      219.81      211.33      4.62 o 
  -3   7   8      539.30      551.03      8.40 o 
  -2   7   8      544.75      543.28      8.48 o 
  -1   7   8        7.27        9.52      1.17 o 
   0   7   8        3.89        4.50      0.73 o 
   1   7   8      304.92      323.57      6.55 o 
   2   7   8       30.46       40.00      1.47 o 
   3   7   8        0.39        2.05      0.53 o 
   4   7   8      623.10      596.99     36.28 o 
   5   7   8        0.08        1.42      0.44 o 
   6   7   8        3.12        4.71      0.36 o 
   7   7   8        0.05        1.88      0.46 o 
   8   7   8        9.92       11.29      1.64 o 
   9   7   8      313.29      292.04     15.19 o 
  -4   8   8      313.04      311.62      5.71 o 
  -3   8   8       63.75       63.75      2.36 o 
  -2   8   8      149.02      132.30      3.05 o 
  -1   8   8       11.16       12.84      1.28 o 
   0   8   8        0.51        1.64      0.73 o 
   1   8   8        8.28        9.66      0.90 o 
   2   8   8      297.51      295.51      5.25 o 
   3   8   8      782.51      823.86     10.87 o 
   4   8   8     1458.87     1378.96    168.96 o 
   5   8   8        0.84        0.79      0.37 o 
   6   8   8       17.61       18.32      1.03 o 
   7   8   8        1.40        0.69      0.42 o 
   8   8   8      140.63      129.56      2.43 o 
  -3   9   8       11.65       11.04      1.46 o 
  -2   9   8      153.48      147.72      3.44 o 
  -1   9   8      326.19      319.24      5.81 o 
   0   9   8        4.27        3.37      0.90 o 
   1   9   8       14.60       15.96      1.18 o 
   2   9   8      187.08      196.44      4.09 o 
   3   9   8      152.15      149.02     15.97 o 
   4   9   8       44.99       41.20      8.12 o 
   5   9   8       96.91       95.46      4.56 o 
   6   9   8       60.59       62.63      2.52 o 
   7   9   8        8.76        8.31      0.84 o 
   8   9   8        1.54        1.75      0.79 o 
  -2  10   8        1.49        1.18      0.63 o 
  -1  10   8      106.12       98.96      2.86 o 
   0  10   8       21.54       20.11      1.54 o 
   1  10   8       19.20       22.04      1.49 o 
   2  10   8       50.92       45.01      1.94 o 
   3  10   8      266.16      215.51     44.63 o 
   4  10   8      159.27      154.87     17.63 o 
   5  10   8       40.44       43.94      2.08 o 
   6  10   8        2.58        2.45      0.54 o 
   7  10   8       14.19       16.91      1.35 o 
   0  11   8       37.50       41.78      2.11 o 
   1  11   8       10.37        8.05      1.07 o 
   2  11   8       81.12       86.49      2.77 o 
   3  11   8      116.67      127.43      3.17 o 
   4  11   8       54.13       60.24      2.29 o 
   5  11   8       25.32       25.84      1.48 o 
   6  11   8       12.35       11.29      1.37 o 
   2  12   8        0.34        3.29      1.53 o 
   3  12   8      203.94      217.13      4.60 o 
  -2  -6   9       57.12       52.84      2.18 o 
  -1  -6   9       27.16       26.77      1.73 o 
   0  -6   9       40.81       38.52      1.80 o 
   1  -6   9        1.24        2.07      1.40 o 
   2  -6   9       11.50        6.82      1.22 o 
   3  -6   9       92.87       91.32      3.20 o 
  -3  -5   9        1.52        0.73      0.50 o 
  -2  -5   9      277.62      288.23      5.10 o 
  -1  -5   9        1.78        2.05      0.79 o 
   0  -5   9       63.22       59.30      2.12 o 
   1  -5   9        0.00        3.28      1.89 o 
   2  -5   9        0.54        1.07      0.61 o 
   3  -5   9       23.33       24.20      1.73 o 
   4  -5   9      122.36      131.31      3.45 o 
   5  -5   9       99.54      110.86      3.15 o 
  -4  -4   9       20.13       17.43      1.44 o 
  -3  -4   9       40.69       38.14      1.75 o 
  -2  -4   9       25.10       26.71      1.50 o 
  -1  -4   9      130.55      134.28      3.05 o 
   0  -4   9       78.04       72.09      2.25 o 
   1  -4   9      329.23      333.46      5.88 o 
   2  -4   9        0.87        1.94      1.03 o 
   3  -4   9      153.79      148.84      3.28 o 
   4  -4   9        7.80        9.06      1.18 o 
   5  -4   9      399.84      423.93      7.02 o 
   6  -4   9        1.58        1.60      0.69 o 
  -5  -3   9       21.98       15.97      1.30 o 
  -4  -3   9       77.18       68.94      2.14 o 
  -3  -3   9       92.25       93.68      2.53 o 
  -2  -3   9      220.17      222.56      5.01 o 
  -1  -3   9      110.41      109.42      2.63 o 
   0  -3   9       23.07       18.26      1.20 o 
   1  -3   9      103.94      105.63      2.67 o 
   2  -3   9      516.42      520.37      7.93 o 
   3  -3   9      114.41      111.19      2.71 o 
   4  -3   9      196.48      205.34      3.98 o 
   5  -3   9       56.94       50.48      7.61 o 
   6  -3   9       36.14       36.75      1.59 o 
   7  -3   9      165.51      180.64      4.75 o 
  -5  -2   9       56.78       50.24      1.77 o 
  -4  -2   9       86.49       85.84      2.54 o 
  -3  -2   9      391.90      408.84      6.56 o 
  -2  -2   9      109.12      100.69      1.53 o 
  -1  -2   9      342.96      349.35      5.76 o 
   0  -2   9        0.02        1.86      1.07 o 
   1  -2   9       74.50       74.65      1.94 o 
   2  -2   9       19.70       20.58      1.32 o 
   3  -2   9        1.22        1.36      0.52 o 
   4  -2   9      172.06      149.93      3.52 o 
   5  -2   9      641.85      571.72     43.17 o 
   6  -2   9        1.75        1.21      0.35 o 
   7  -2   9       28.16       23.70      1.82 o 
  -5  -1   9        1.44        1.60      0.55 o 
  -4  -1   9       18.60       11.72      1.12 o 
  -3  -1   9       12.04       12.29      1.10 o 
  -2  -1   9       55.53       53.41      1.02 o 
  -1  -1   9      177.83      174.86      2.13 o 
   0  -1   9      184.71      178.29      3.32 o 
   1  -1   9        4.29        4.79      0.63 o 
   2  -1   9      188.62      189.06      3.46 o 
   3  -1   9       51.94       52.48      1.65 o 
   4  -1   9     1837.31     1862.52     24.71 o 
   5  -1   9       42.62       34.29      2.77 o 
   6  -1   9       96.36       98.16      5.80 o 
   7  -1   9       25.81       26.39      3.64 o 
   8  -1   9        7.10        5.57      0.69 o 
  -5   0   9      181.59      175.82      3.58 o 
  -4   0   9       30.74       32.54      1.47 o 
  -3   0   9      532.24      540.92      8.43 o 
  -2   0   9      743.03      768.16     29.00 o 
  -1   0   9      403.81      393.50     10.90 o 
   0   0   9      101.85      101.51      2.40 o 
   1   0   9        1.08        1.69      0.83 o 
   2   0   9        1.65        1.64      0.44 o 
   3   0   9       48.63       41.76      1.38 o 
   4   0   9      485.37      496.60      5.88 o 
   5   0   9      162.94      157.39     10.36 o 
   6   0   9        3.18        4.20      0.43 o 
   7   0   9       34.87       28.18      2.43 o 
   8   0   9        8.49       10.83      1.02 o 
  -5   1   9       14.98       11.00      1.06 o 
  -4   1   9       23.74       22.27      1.36 o 
  -3   1   9      394.27      393.48      6.44 o 
  -2   1   9      433.37      461.34      7.32 o 
  -1   1   9      400.25      386.75      6.82 o 
   0   1   9      317.80      313.16      6.26 o 
   1   1   9       13.12       17.62      0.26 o 
   2   1   9       10.44       10.73      0.60 o 
   3   1   9      238.96      244.53      2.60 o 
   4   1   9      676.41      702.41      6.80 o 
   5   1   9       59.44       64.27      1.19 o 
   6   1   9      110.54      108.95      6.03 o 
   7   1   9       15.10       11.64      1.42 o 
   8   1   9      115.58      114.16     13.91 o 
   9   1   9       12.35       10.91      0.96 o 
  -5   2   9       32.69       29.01      1.39 o 
  -4   2   9      122.36      125.97      3.12 o 
  -3   2   9        1.33        0.85      0.40 o 
  -2   2   9     1567.68     1647.36     23.54 o 
  -1   2   9      536.41      560.33      7.73 o 
   0   2   9      377.36      375.70      6.05 o 
   1   2   9        3.92        3.86      0.63 o 
   2   2   9       21.02       31.03      2.34 o 
   3   2   9       74.81       73.02      0.86 o 
   4   2   9       28.47       27.02      1.10 o 
   5   2   9        4.49        4.70      0.46 o 
   6   2   9      375.11      351.26     21.33 o 
   7   2   9       40.82       38.26      4.37 o 
   8   2   9       20.76       21.66      1.05 o 
   9   2   9       95.09       91.90      3.84 o 
  -5   3   9       32.61       29.50      1.42 o 
  -4   3   9        4.66        4.25      0.82 o 
  -3   3   9      161.65      160.66      3.21 o 
  -2   3   9      341.22      351.13      9.91 o 
  -1   3   9      232.23      215.73      3.80 o 
   0   3   9      156.21      146.98      2.82 o 
   1   3   9       35.34       40.36      1.34 o 
   2   3   9      148.58      174.17      3.32 o 
   3   3   9      285.48      308.48      4.21 o 
   4   3   9      451.90      476.58     10.10 o 
   5   3   9     1476.78     1549.22     21.80 o 
   6   3   9      270.35      300.09     17.23 o 
   7   3   9       11.24       14.58      2.43 o 
   8   3   9        5.79        4.82      0.98 o 
   9   3   9       42.05       40.52      5.92 o 
  -5   4   9        4.35        5.49      0.95 o 
  -4   4   9      602.63      591.63      9.04 o 
  -3   4   9       53.54       51.65      1.72 o 
  -2   4   9      459.78      463.89      5.47 o 
  -1   4   9       30.86       32.96      1.49 o 
   0   4   9      178.03      166.26      5.50 o 
   1   4   9       65.48       73.74      1.85 o 
   2   4   9        2.79        3.65      0.22 o 
   3   4   9       46.77       62.64      1.19 o 
   4   4   9      532.63      529.98     25.26 o 
   5   4   9       57.00       56.68      0.89 o 
   6   4   9       84.57       87.85      2.36 o 
   7   4   9      278.79      245.21     34.03 o 
   8   4   9      233.28      230.49     21.96 o 
   9   4   9        3.04        1.47      0.48 o 
  -5   5   9        1.94        2.31      0.64 o 
  -4   5   9        0.12        0.96      1.55 o 
  -3   5   9       52.14       50.61      1.85 o 
  -2   5   9        1.15        1.78      1.07 o 
  -1   5   9      433.64      421.01      6.38 o 
   0   5   9       58.88       57.07      1.65 o 
   1   5   9       35.57       30.84      0.66 o 
   2   5   9        0.55        0.74      0.26 o 
   3   5   9       23.26       21.59      0.65 o 
   4   5   9      102.57      111.45      4.51 o 
   5   5   9      557.58      496.76     30.71 o 
   6   5   9      399.26      382.38     19.87 o 
   7   5   9       41.39       41.95      4.23 o 
   8   5   9       10.35        6.71      0.83 o 
   9   5   9       34.21       33.65      4.70 o 
  -4   6   9        0.77        1.38      0.94 o 
  -3   6   9        2.77        2.16      0.83 o 
  -2   6   9      131.63      128.34      2.88 o 
  -1   6   9      225.47      224.56      3.92 o 
   0   6   9      208.86      210.73      3.73 o 
   1   6   9       25.09       24.68      1.21 o 
   2   6   9       14.55       16.14      1.08 o 
   3   6   9      466.43      465.03     20.27 o 
   4   6   9     2077.03     2152.41     95.93 o 
   5   6   9       47.96       43.47      1.53 o 
   6   6   9       68.43       81.52      2.86 o 
   7   6   9       16.58       18.21      0.93 o 
   8   6   9       19.98       21.26      1.13 o 
   9   6   9        6.17        6.21      0.93 o 
  -4   7   9        1.10        2.32      0.84 o 
  -3   7   9      368.86      371.63      6.11 o 
  -2   7   9      290.77      298.23      5.05 o 
  -1   7   9      850.55      882.52     12.92 o 
   0   7   9       18.27       21.48      1.40 o 
   1   7   9      208.96      207.87      3.66 o 
   2   7   9        6.36        8.04      1.02 o 
   3   7   9      224.56      225.46      3.96 o 
   4   7   9      220.06      215.37     14.70 o 
   5   7   9       92.10       94.43      4.54 o 
   6   7   9       60.50       60.21      1.36 o 
   7   7   9      194.10      177.65      9.26 o 
   8   7   9       32.61       28.56      1.55 o 
   9   7   9       34.70       43.47      6.24 o 
  -3   8   9      284.33      275.86      5.12 o 
  -2   8   9        8.76       10.71      1.29 o 
  -1   8   9      186.39      174.13      3.70 o 
   0   8   9      127.03      129.80      2.92 o 
   1   8   9        3.05        2.69      0.65 o 
   2   8   9       15.43       16.40      1.10 o 
   3   8   9       85.19       86.49      2.23 o 
   4   8   9       58.64       55.10      4.05 o 
   5   8   9       93.49       86.13      4.22 o 
   6   8   9      233.77      213.37      8.89 o 
   7   8   9        5.82        4.06      0.59 o 
   8   8   9       27.20       23.49      3.12 o 
  -3   9   9      304.45      303.18      5.99 o 
  -2   9   9       49.46       45.56      2.10 o 
  -1   9   9      108.79      100.30      2.85 o 
   0   9   9        6.29        5.99      1.17 o 
   1   9   9      108.05      109.14      2.98 o 
   2   9   9       10.56        8.09      1.11 o 
   3   9   9      207.34      216.26      4.49 o 
   4   9   9      174.61      156.98     21.42 o 
   5   9   9      600.96      601.60     29.31 o 
   6   9   9        1.94        1.82      0.47 o 
   7   9   9       56.89       50.51      1.46 o 
   8   9   9       14.32       14.37      1.09 o 
  -2  10   9       83.07       74.27      2.64 o 
  -1  10   9      503.08      508.56      8.39 o 
   0  10   9      379.59      378.25      6.75 o 
   1  10   9        4.81        4.12      0.83 o 
   2  10   9       71.80       64.00      2.24 o 
   3  10   9       69.41       56.41     10.92 o 
   4  10   9      111.42      104.03     12.81 o 
   5  10   9       58.65       59.47      4.17 o 
   6  10   9       14.58        9.16      1.11 o 
   7  10   9       76.03       76.29      1.85 o 
   0  11   9        1.13        2.73      1.42 o 
   1  11   9        2.79        1.03      0.64 o 
   2  11   9       20.44       17.85      1.62 o 
   3  11   9        6.48       10.57      1.28 o 
   4  11   9       25.45       27.50      1.57 o 
   5  11   9      187.52      181.56      7.96 o 
   6  11   9       10.49        9.40      0.81 o 
   3  12   9        3.13        4.80      1.15 o 
   0  -6  10       98.46       94.05      3.08 o 
   1  -6  10        4.83        7.83      1.33 o 
  -2  -5  10      189.38      183.81      4.80 o 
  -1  -5  10        0.30        2.48      1.48 o 
   0  -5  10      103.57       93.94      2.76 o 
   1  -5  10      133.61      136.84      3.59 o 
   2  -5  10       50.31       48.87      2.17 o 
   3  -5  10       71.78       76.17      2.53 o 
   4  -5  10        5.63        4.12      0.93 o 
  -3  -4  10        2.43        3.82      1.36 o 
  -2  -4  10       14.87       13.89      1.39 o 
  -1  -4  10       57.86       65.34      2.16 o 
   0  -4  10       93.59       87.22      2.57 o 
   1  -4  10       93.97       83.36      2.50 o 
   2  -4  10        1.88        1.22      0.63 o 
   3  -4  10       10.14        7.81      1.26 o 
   4  -4  10        5.88        4.67      1.05 o 
   5  -4  10      164.88      167.33      3.82 o 
  -4  -3  10        0.07        2.82      1.23 o 
  -3  -3  10       30.64       24.99      1.42 o 
  -2  -3  10        6.48        6.24      1.22 o 
  -1  -3  10       11.40       11.80      1.24 o 
   0  -3  10      802.93      816.32     12.41 o 
   1  -3  10      229.16      217.59      4.12 o 
   2  -3  10       87.28       88.79      2.47 o 
   3  -3  10        0.00        0.84      1.50 o 
   4  -3  10      141.90      137.92      3.34 o 
   5  -3  10       22.57       19.04      1.38 o 
   6  -3  10      116.24      117.37      2.93 o 
  -4  -2  10       13.81       13.14      1.21 o 
  -3  -2  10        0.00        4.38      1.56 o 
  -2  -2  10       77.59       82.15      2.43 o 
  -1  -2  10      667.33      711.88     10.68 o 
   0  -2  10       88.79       78.47      2.19 o 
   1  -2  10      191.34      182.73      3.55 o 
   2  -2  10      218.91      221.17      4.19 o 
   3  -2  10      223.84      227.35      4.20 o 
   4  -2  10        0.11       -0.04      1.18 o 
   5  -2  10        3.62        4.00      0.73 o 
   6  -2  10       62.58       58.91      7.13 o 
   7  -2  10       37.66       34.87      1.83 o 
  -5  -1  10       53.00       51.95      1.90 o 
  -4  -1  10       90.94       73.49      2.18 o 
  -3  -1  10       22.41       21.74      1.32 o 
  -2  -1  10      170.04      169.26      3.42 o 
  -1  -1  10       64.29       58.99      2.10 o 
   0  -1  10      207.42      199.03      4.10 o 
   1  -1  10      173.08      164.05      3.14 o 
   2  -1  10      137.24      137.38      3.35 o 
   3  -1  10      264.70      271.19      4.68 o 
   4  -1  10      243.55      246.01      4.10 o 
   5  -1  10      128.42      112.19      2.54 o 
   6  -1  10      240.98      223.19     13.69 o 
   7  -1  10       11.61       12.64      1.98 o 
   8  -1  10      244.70      234.81     22.79 o 
  -5   0  10        5.80        8.46      1.30 o 
  -4   0  10        7.25        6.54      1.00 o 
  -3   0  10       74.94       71.52      2.27 o 
  -2   0  10        3.16        3.63      0.89 o 
  -1   0  10      191.67      189.87      3.58 o 
   0   0  10       23.64       24.66      0.50 o 
   1   0  10      270.35      252.04      4.08 o 
   2   0  10        0.20        0.42      0.37 o 
   3   0  10       16.67       17.24      1.11 o 
   4   0  10      194.02      207.53      4.95 o 
   5   0  10       66.63       65.65      1.29 o 
   6   0  10      133.45      119.43      7.80 o 
   7   0  10      293.31      288.28     34.27 o 
   8   0  10       86.43       89.66     14.56 o 
  -5   1  10       86.29       85.05      2.60 o 
  -4   1  10      320.58      325.56      5.63 o 
  -3   1  10       32.39       25.17      1.38 o 
  -2   1  10      343.87      365.16      6.13 o 
  -1   1  10      212.74      220.88      4.24 o 
   0   1  10      238.37      233.32      4.00 o 
   1   1  10       25.70       28.77      1.30 o 
   2   1  10      163.37      172.51      1.74 o 
   3   1  10       95.48      102.19      1.44 o 
   4   1  10       25.90       24.26      0.71 o 
   5   1  10      203.70      213.00      4.13 o 
   6   1  10      567.74      548.15     39.40 o 
   7   1  10        7.95       11.86      1.53 o 
   8   1  10      176.37      175.45     21.32 o 
  -5   2  10       26.66       21.48      1.38 o 
  -4   2  10        0.37       -0.26      1.15 o 
  -3   2  10       10.89       11.47      1.01 o 
  -2   2  10        1.40        1.59      0.57 o 
  -1   2  10      235.71      251.91      4.48 o 
   0   2  10      130.11      131.50      2.83 o 
   1   2  10     1226.36     1277.49     23.15 o 
   2   2  10      542.59      602.13     17.52 o 
   3   2  10       29.02       30.15      0.54 o 
   4   2  10        0.02        1.26      0.41 o 
   5   2  10      737.28      762.90      8.41 o 
   6   2  10      256.37      276.49     16.34 o 
   7   2  10      342.21      341.75     33.75 o 
   8   2  10       19.45       18.42      6.47 o 
   9   2  10        2.17        1.45      0.52 o 
  -5   3  10      215.12      192.87      3.82 o 
  -4   3  10        3.92        5.70      1.07 o 
  -3   3  10        0.30        2.12      0.78 o 
  -2   3  10        1.22        0.65      0.87 o 
  -1   3  10     1307.38     1366.40     19.56 o 
   0   3  10      322.86      331.47      5.10 o 
   1   3  10       74.94       74.24      1.92 o 
   2   3  10       14.62       10.78      0.85 o 
   3   3  10       25.42       30.72      0.68 o 
   4   3  10       13.55       14.24      1.15 o 
   5   3  10        0.13        2.60      1.46 o 
   6   3  10       60.82       71.39      2.92 o 
   7   3  10        0.05        2.63      0.81 o 
   8   3  10      180.30      180.13     26.14 o 
   9   3  10       33.71       32.36      4.40 o 
  -5   4  10       93.35       81.40      2.54 o 
  -4   4  10       44.80       45.17      1.99 o 
  -3   4  10        0.65        0.91      0.54 o 
  -2   4  10       59.80       61.49      2.02 o 
  -1   4  10      103.18      102.83      2.81 o 
   0   4  10      395.30      430.68      6.77 o 
   1   4  10      327.83      329.47      5.30 o 
   2   4  10      593.45      589.65     36.50 o 
   3   4  10       13.66       11.92      0.46 o 
   4   4  10       32.04       33.95      0.84 o 
   5   4  10      167.38      163.35      6.86 o 
   6   4  10      167.20      159.03     13.11 o 
   7   4  10      238.57      242.59     33.85 o 
   8   4  10        1.10        2.80      0.94 o 
   9   4  10       85.06       81.15      8.57 o 
  -4   5  10       20.01       16.27      1.37 o 
  -3   5  10        1.69        1.81      0.66 o 
  -2   5  10        4.23        4.36      1.01 o 
  -1   5  10      787.64      799.45     10.73 o 
   0   5  10       50.40       43.56      1.62 o 
   2   5  10      420.69      420.82     10.14 o 
   3   5  10      193.13      202.25      4.50 o 
   4   5  10        8.17        7.87      2.56 o 
   5   5  10        2.14        3.36      0.40 o 
   6   5  10      204.61      224.22     15.50 o 
   7   5  10       18.85       19.09      3.07 o 
   8   5  10       47.76       43.06      6.04 o 
   9   5  10      173.02      192.69     27.76 o 
  -4   6  10      165.00      152.23      3.85 o 
  -3   6  10       57.42       50.02      2.03 o 
  -2   6  10       84.61       86.51      2.46 o 
  -1   6  10       55.50       56.61      1.98 o 
   0   6  10       78.44       63.84      1.87 o 
   1   6  10      320.24      331.76      5.16 o 
   2   6  10      119.33      112.64      4.25 o 
   3   6  10       68.56       70.77      3.67 o 
   4   6  10      173.61      178.67     13.29 o 
   5   6  10       36.32       36.87      4.08 o 
   6   6  10      433.02      394.00     24.21 o 
   7   6  10      316.39      287.54     23.64 o 
   8   6  10      106.62      101.57      3.52 o 
   9   6  10       97.67       93.61      3.07 o 
  -4   7  10       12.55       11.61      1.39 o 
  -3   7  10       28.84       27.27      1.62 o 
  -2   7  10       77.51       67.04      2.16 o 
  -1   7  10      124.48      127.14      3.10 o 
   0   7  10        3.28        2.79      0.66 o 
   1   7  10      832.34      887.10     12.84 o 
   2   7  10       92.77       95.55      2.37 o 
   3   7  10       77.80       76.54      5.26 o 
   4   7  10        3.79        3.75      0.91 o 
   5   7  10        0.04        2.05      0.86 o 
   6   7  10      200.76      186.38      6.36 o 
   7   7  10        1.61        3.48      0.63 o 
   8   7  10       74.10       68.58      1.72 o 
   9   7  10      225.06      205.39      8.40 o 
  -3   8  10      107.01      102.53      3.27 o 
  -2   8  10      107.96       97.78      2.94 o 
  -1   8  10       19.12       15.08      1.31 o 
   0   8  10      302.79      310.04      5.47 o 
   1   8  10       11.26       10.29      1.11 o 
   2   8  10        0.08        2.26      1.36 o 
   3   8  10      134.42      149.24      3.32 o 
   4   8  10        0.14        0.54      0.35 o 
   5   8  10        0.72        1.98      0.95 o 
   6   8  10      191.72      170.89     16.64 o 
   7   8  10      111.11      103.14      3.37 o 
   8   8  10      284.43      282.54     10.90 o 
  -2   9  10       63.70       59.90      2.38 o 
  -1   9  10        5.40        5.96      1.18 o 
   0   9  10        1.17        5.51      0.95 o 
   1   9  10      663.70      680.66     11.59 o 
   2   9  10      156.15      157.07      3.46 o 
   3   9  10      303.03      325.70      5.64 o 
   4   9  10       38.25       36.97      1.26 o 
   5   9  10      167.85      157.08     10.05 o 
   6   9  10       32.45       30.28      3.32 o 
   7   9  10      139.01      143.62      5.77 o 
   8   9  10        3.77        6.37      1.33 o 
  -1  10  10       14.01       15.48      1.58 o 
   0  10  10      124.61      124.18      3.42 o 
   1  10  10       43.36       41.52      2.04 o 
   2  10  10       80.47       88.58      2.74 o 
   3  10  10       14.13       13.54      1.28 o 
   4  10  10       42.84       36.19      4.44 o 
   5  10  10        9.49        5.76      0.54 o 
   6  10  10       94.32       88.33      4.08 o 
   7  10  10      149.54      132.48      2.50 o 
   0  11  10      249.69      231.86      4.88 o 
   1  11  10      330.53      322.62      6.13 o 
   2  11  10        6.98        4.33      0.91 o 
   3  11  10      117.09      114.72      3.27 o 
   4  11  10        0.32        2.62      1.25 o 
   5  11  10       69.20       76.27      1.72 o 
   6  11  10        1.84        1.17      0.49 o 
   0  -5  11      165.61      159.10      3.72 o 
   1  -5  11      270.51      281.01      5.60 o 
   2  -5  11       37.84       35.80      2.12 o 
  -2  -4  11       64.09       60.75      2.44 o 
  -1  -4  11       55.95       48.53      2.34 o 
   0  -4  11       77.18       73.42      2.33 o 
   1  -4  11        0.06        2.94      1.48 o 
   2  -4  11      174.71      168.28      3.90 o 
   3  -4  11       79.39       83.18      2.70 o 
   4  -4  11      173.77      179.31      4.06 o 
  -3  -3  11        7.44        7.32      1.23 o 
  -2  -3  11       43.25       39.65      1.91 o 
  -1  -3  11        0.01        1.50      0.88 o 
   0  -3  11       49.09       41.65      1.92 o 
   1  -3  11        5.12        3.58      0.96 o 
   2  -3  11      134.48      148.36      3.62 o 
   3  -3  11       14.09       14.67      1.32 o 
   4  -3  11        4.58        4.21      0.99 o 
   5  -3  11        2.39        1.24      0.58 o 
   6  -3  11      118.52      123.41      3.25 o 
  -4  -2  11        0.16        1.45      1.17 o 
  -3  -2  11       46.71       40.76      1.81 o 
  -2  -2  11       31.09       26.44      1.52 o 
  -1  -2  11      109.13      101.71      2.92 o 
   0  -2  11       29.48       25.66      1.50 o 
   1  -2  11      573.98      556.49      8.79 o 
   2  -2  11      145.56      140.43      3.19 o 
   3  -2  11       38.47       37.42      1.70 o 
   4  -2  11       72.78       77.21      2.33 o 
   5  -2  11       21.27       17.77      0.96 o 
   6  -2  11        0.34        3.38      0.95 o 
  -4  -1  11      317.42      284.84      5.32 o 
  -3  -1  11        6.55        5.48      0.92 o 
  -2  -1  11       28.37       22.52      1.33 o 
  -1  -1  11      134.88      135.58      3.57 o 
   0  -1  11        3.93        5.55      0.95 o 
   1  -1  11        1.66        1.11      0.58 o 
   2  -1  11      350.54      360.43      6.01 o 
   3  -1  11      109.35      110.76      2.68 o 
   4  -1  11      260.35      258.64      4.70 o 
   5  -1  11       81.93       88.55      1.66 o 
   6  -1  11       47.76       46.99      3.84 o 
   7  -1  11       80.63       76.08      4.48 o 
  -4   0  11        5.68        2.88      0.75 o 
  -3   0  11      262.90      262.70      5.82 o 
  -2   0  11       20.48       21.72      1.45 o 
  -1   0  11       35.30       34.18      1.59 o 
   0   0  11       22.75       25.45      1.41 o 
   1   0  11     1069.72     1144.32     14.83 o 
   2   0  11      129.35      121.91      3.09 o 
   3   0  11      473.39      497.72      7.73 o 
   4   0  11       67.98       71.04      2.94 o 
   5   0  11        0.01        2.03      0.80 o 
   6   0  11       21.60       17.24      0.87 o 
   7   0  11        4.53        5.29      0.70 o 
   8   0  11       26.06       25.47      1.71 o 
  -4   1  11      375.84      402.84      7.05 o 
  -3   1  11      148.48      137.00      3.20 o 
  -2   1  11       55.63       54.83      2.01 o 
  -1   1  11        1.96        1.11      0.53 o 
   0   1  11      125.01      128.76      3.23 o 
   1   1  11      111.52      124.10      2.85 o 
   2   1  11      194.61      192.30      2.54 o 
   3   1  11      121.25      121.98      1.79 o 
   4   1  11      181.90      188.21      2.39 o 
   5   1  11      219.48      239.54     10.07 o 
   6   1  11       48.52       45.09      1.38 o 
   7   1  11      108.66      105.54     14.90 o 
   8   1  11      347.26      361.34     38.85 o 
  -4   2  11      119.65      125.92      3.27 o 
  -3   2  11       13.00       16.11      1.57 o 
  -2   2  11      153.11      159.67      3.53 o 
  -1   2  11        1.50        1.95      0.67 o 
   0   2  11      223.23      225.26      3.98 o 
   1   2  11      694.68      721.19     10.48 o 
   2   2  11       36.55       39.29      1.49 o 
   3   2  11      423.22      450.72     15.30 o 
   4   2  11       59.90       59.51      3.20 o 
   5   2  11       53.28       57.48      1.96 o 
   6   2  11       68.96       62.87      3.97 o 
   7   2  11        0.45        2.33      0.76 o 
   8   2  11       13.70       16.54      3.07 o 
  -4   3  11      149.42      139.26      3.23 o 
  -3   3  11      111.01      105.01      3.06 o 
  -2   3  11      195.42      187.99      4.10 o 
  -1   3  11      372.05      380.73      6.29 o 
   0   3  11        1.59        0.79      0.47 o 
   1   3  11        1.28        0.61      0.88 o 
   2   3  11      425.72      426.10      6.75 o 
   3   3  11       20.91       23.86      1.19 o 
   4   3  11       88.53       90.95      2.19 o 
   5   3  11      149.19      150.99      2.34 o 
   6   3  11      243.11      239.50     18.02 o 
   7   3  11      125.99      121.77     14.54 o 
   8   3  11      165.79      153.02     26.23 o 
   9   3  11       10.62       11.29      1.94 o 
  -4   4  11      207.73      188.69      3.89 o 
  -3   4  11      100.53       93.79      2.56 o 
  -2   4  11       39.15       41.25      1.89 o 
  -1   4  11        9.35        9.54      1.08 o 
   0   4  11      164.84      171.86      3.46 o 
   1   4  11      660.97      705.97     10.33 o 
   2   4  11       71.06       75.11      1.96 o 
   3   4  11      394.89      402.77      6.34 o 
   4   4  11       26.36       25.45      1.06 o 
   5   4  11       23.23       33.03      0.87 o 
   6   4  11       55.54       42.58      2.63 o 
   7   4  11       35.83       41.07      2.18 o 
   8   4  11        3.51        4.18      0.71 o 
   9   4  11      548.65      606.38     66.51 o 
  -4   5  11      145.76      136.98      3.41 o 
  -3   5  11       12.82       13.85      1.32 o 
  -2   5  11       41.05       36.42      1.66 o 
  -1   5  11       48.24       45.31      1.72 o 
   0   5  11        4.36        7.79      0.99 o 
   1   5  11      170.87      179.55      3.34 o 
   2   5  11      102.99       96.66      5.04 o 
   3   5  11      670.39      677.71     33.08 o 
   4   5  11      179.32      186.03     12.39 o 
   5   5  11       14.05       13.79      0.64 o 
   6   5  11       48.90       48.38      2.44 o 
   7   5  11       81.46       73.92      6.66 o 
   8   5  11      249.54      231.85     27.98 o 
   9   5  11       11.16       14.17      2.12 o 
  -4   6  11      146.56      140.72      3.54 o 
  -3   6  11       25.14       24.04      1.59 o 
  -2   6  11       99.74      101.61      2.71 o 
  -1   6  11        5.73        5.18      0.97 o 
   0   6  11       35.59       30.51      1.47 o 
   1   6  11       38.36       32.25      3.24 o 
   2   6  11       51.97       48.04      2.25 o 
   3   6  11      549.97      545.55     24.53 o 
   4   6  11      140.21      137.20      6.41 o 
   5   6  11      146.22      143.35     11.08 o 
   6   6  11        0.01        1.44      0.41 o 
   7   6  11      126.04      119.87     11.80 o 
   8   6  11        1.86        3.07      0.70 o 
   9   6  11       94.70       84.92      2.86 o 
  -3   7  11      158.52      149.01      3.41 o 
  -2   7  11       14.04       14.98      1.47 o 
  -1   7  11        1.08        3.03      1.35 o 
   0   7  11       70.39       70.01      2.35 o 
   1   7  11      173.40      180.22      3.75 o 
   2   7  11      409.97      406.97     26.77 o 
   3   7  11      811.14      821.44     43.26 o 
   4   7  11        0.09        1.58      0.58 o 
   5   7  11       53.11       46.68      3.55 o 
   6   7  11        0.51        1.67      0.67 o 
   7   7  11        7.34        3.71      0.56 o 
   8   7  11      229.13      223.67     13.04 o 
  -2   8  11        6.81        5.46      1.02 o 
  -1   8  11       26.50       24.65      1.70 o 
   0   8  11       23.54       21.38      1.47 o 
   1   8  11       21.92       21.56      1.42 o 
   2   8  11      784.06      835.29     12.26 o 
   3   8  11      594.75      600.73     37.91 o 
   4   8  11       39.74       38.68      2.06 o 
   5   8  11      255.69      239.77     13.66 o 
   6   8  11       21.63       16.47      1.22 o 
   7   8  11      232.33      208.36      6.80 o 
   8   8  11       34.15       39.06      2.61 o 
  -2   9  11       11.33        8.93      1.48 o 
  -1   9  11       18.89       12.53      1.27 o 
   0   9  11       50.16       44.92      2.15 o 
   1   9  11       85.55       85.47      2.57 o 
   2   9  11      164.88      170.97      3.79 o 
   3   9  11        3.10        3.02      0.98 o 
   4   9  11        5.02        5.19      1.09 o 
   5   9  11       81.20       74.38      1.75 o 
   6   9  11        8.60        5.26      0.72 o 
   7   9  11        6.66        5.48      0.74 o 
  -1  10  11       38.63       32.41      2.07 o 
   0  10  11        6.57        5.62      1.14 o 
   1  10  11       99.78       91.40      2.74 o 
   2  10  11      381.61      385.24      6.61 o 
   3  10  11        0.32        2.54      1.60 o 
   4  10  11      157.89      156.53      9.03 o 
   5  10  11        6.40        4.87      0.52 o 
   6  10  11       56.09       48.53      3.82 o 
   7  10  11       69.68       57.59      3.00 o 
   1  11  11      136.69      132.11      3.55 o 
   2  11  11       11.06       13.17      1.36 o 
   3  11  11       86.34       95.21      2.72 o 
   4  11  11        0.16        0.84      1.61 o 
   5  11  11       73.66       57.54      6.33 o 
   0  -4  12      171.07      168.71      3.83 o 
   1  -4  12      167.24      164.86      3.86 o 
   2  -4  12       84.44       86.09      2.85 o 
   3  -4  12        0.02        1.37      1.06 o 
  -2  -3  12      119.56      118.62      3.27 o 
  -1  -3  12        8.88        7.28      1.27 o 
   0  -3  12       30.80       32.97      1.86 o 
   1  -3  12      130.36      126.60      3.62 o 
   2  -3  12       20.15       21.47      1.83 o 
   3  -3  12      138.03      135.18      3.38 o 
   4  -3  12       42.34       43.42      2.29 o 
   5  -3  12       18.38       16.39      1.43 o 
  -3  -2  12       12.34       13.56      1.42 o 
  -2  -2  12      122.14      110.34      3.05 o 
  -1  -2  12       69.48       76.12      2.50 o 
   0  -2  12       38.40       43.26      1.94 o 
   1  -2  12        0.02        0.86      0.57 o 
   2  -2  12        2.78        2.72      0.79 o 
   3  -2  12       58.22       62.29      2.16 o 
   4  -2  12      133.00      132.09      3.29 o 
   5  -2  12        1.20        2.61      1.24 o 
   6  -2  12       98.23      102.75      2.71 o 
  -3  -1  12        1.20        2.14      0.84 o 
  -2  -1  12      137.51      133.14      3.38 o 
  -1  -1  12        1.68        2.32      0.74 o 
   0  -1  12       15.28       14.42      1.40 o 
   1  -1  12       46.23       40.27      1.70 o 
   2  -1  12        2.14        4.29      0.82 o 
   3  -1  12      904.39      944.64     13.30 o 
   4  -1  12        8.13        8.73      0.90 o 
   5  -1  12      206.79      215.79      2.96 o 
   6  -1  12        0.72        1.60      0.72 o 
   7  -1  12        6.37        5.97      0.74 o 
  -3   0  12      615.32      642.04     10.24 o 
  -2   0  12      102.29       98.56      2.76 o 
  -1   0  12      139.28      137.49      3.23 o 
   0   0  12      124.86      119.58      3.02 o 
   1   0  12       33.33       31.05      1.65 o 
   2   0  12       20.16       16.24      1.18 o 
   3   0  12      458.24      458.09     16.92 o 
   4   0  12      139.21      141.87      4.42 o 
   5   0  12       73.70       74.29      1.45 o 
   6   0  12      110.06      109.05      9.34 o 
   7   0  12       10.59       10.89      0.85 o 
  -4   1  12       48.61       39.91      1.95 o 
  -3   1  12       32.56       27.36      1.64 o 
  -2   1  12      146.98      159.25      3.54 o 
  -1   1  12        8.38        6.85      0.92 o 
   0   1  12       14.82       15.09      1.27 o 
   1   1  12       30.01       28.37      1.59 o 
   2   1  12      364.58      378.20      6.20 o 
   3   1  12      108.17      100.44      4.12 o 
   4   1  12        0.67        1.24      0.87 o 
   5   1  12      275.71      302.23      3.50 o 
   6   1  12       34.34       30.68      2.10 o 
   7   1  12       29.39       29.20      3.74 o 
   8   1  12        0.00        0.73      1.03 o 
  -4   2  12        5.86        8.28      1.26 o 
  -3   2  12      673.38      726.82     10.97 o 
  -2   2  12       95.94       85.96      2.46 o 
  -1   2  12       51.61       51.18      1.96 o 
   0   2  12       98.21      101.83      2.73 o 
   1   2  12       32.18       34.48      1.53 o 
   2   2  12      129.89      131.25      3.03 o 
   3   2  12      140.45      144.56      2.06 o 
   4   2  12        0.77        1.10      0.27 o 
   5   2  12     1024.61     1148.47     11.90 o 
   6   2  12      145.90      164.49      6.13 o 
   7   2  12        0.68        2.37      0.59 o 
   8   2  12       41.37       41.37      6.17 o 
  -4   3  12       30.47       27.22      1.70 o 
  -3   3  12       31.14       20.22      1.51 o 
  -2   3  12       18.61       21.75      1.38 o 
  -1   3  12        0.11        3.25      1.27 o 
   0   3  12      362.14      385.34      6.05 o 
   1   3  12        0.03        1.16      1.14 o 
   2   3  12      396.31      422.73      6.66 o 
   3   3  12        5.74        4.51      0.71 o 
   4   3  12      897.63      977.29     35.14 o 
   5   3  12      391.44      439.40      9.92 o 
   6   3  12       52.18       58.66      1.92 o 
   7   3  12        0.27        1.46      0.83 o 
   8   3  12        0.01        3.15      0.89 o 
  -4   4  12       72.81       68.90      2.47 o 
  -3   4  12      206.55      195.08      3.75 o 
  -2   4  12      408.89      393.54      6.82 o 
  -1   4  12       44.58       43.24      1.78 o 
   0   4  12        4.05        3.40      0.67 o 
   1   4  12        1.43        2.74      0.67 o 
   2   4  12       20.25       20.93      1.20 o 
   3   4  12      153.36      157.75      3.11 o 
   4   4  12       44.34       44.62      1.45 o 
   5   4  12       76.34       79.46      2.42 o 
   6   4  12      129.26      130.42      3.03 o 
   7   4  12        9.54        8.21      1.92 o 
   8   4  12        0.11        1.12      1.02 o 
  -3   5  12       38.02       39.18      2.03 o 
  -2   5  12      180.91      164.24      3.47 o 
  -1   5  12       22.11       22.21      1.55 o 
   0   5  12      245.59      251.22      4.46 o 
   1   5  12       11.09        9.94      1.10 o 
   2   5  12      304.87      314.15      5.03 o 
   3   5  12       54.88       63.77      1.97 o 
   4   5  12      361.19      377.74      5.88 o 
   5   5  12       56.82       64.58      1.81 o 
   6   5  12      103.30      118.44      2.35 o 
   7   5  12        0.21        1.33      0.62 o 
   8   5  12        1.64        1.48      0.54 o 
  -3   6  12      166.94      155.90      3.77 o 
  -2   6  12      187.03      179.60      3.82 o 
  -1   6  12      204.31      198.90      3.99 o 
   0   6  12        7.55        7.52      1.04 o 
   1   6  12       25.98       30.84      1.54 o 
   2   6  12       66.93       76.62      2.26 o 
   3   6  12      538.42      442.35      8.08 o 
   4   6  12       11.63       13.35      0.65 o 
   5   6  12      283.67      302.40     13.97 o 
   6   6  12       30.69       27.56      1.61 o 
   7   6  12       26.97       23.09      1.02 o 
   8   6  12       19.91       22.17      1.73 o 
  -2   7  12      146.88      153.22      3.62 o 
  -1   7  12       28.38       27.65      1.72 o 
   0   7  12      226.24      219.39      4.38 o 
   1   7  12        8.01       10.07      1.09 o 
   2   7  12       98.80       96.50      2.54 o 
   3   7  12       68.87       60.09      4.71 o 
   4   7  12        4.46        4.20      0.43 o 
   5   7  12       27.74       22.99      1.38 o 
   6   7  12      224.72      205.59     14.41 o 
   7   7  12        7.34       10.31      1.04 o 
   8   7  12        3.54        5.74      0.75 o 
  -2   8  12       17.01       18.04      1.60 o 
  -1   8  12       12.86       12.58      1.38 o 
   0   8  12       21.35       20.54      1.57 o 
   1   8  12        2.52        2.86      0.76 o 
   2   8  12       20.71       21.51      1.52 o 
   3   8  12       53.77       47.38      5.60 o 
   4   8  12        0.33        1.26      1.55 o 
   5   8  12      429.99      425.92     11.86 o 
   6   8  12        1.57        1.50      2.42 o 
   7   8  12      117.91      109.88      5.10 o 
   8   8  12       34.16       29.95      1.25 o 
  -1   9  12       62.47       61.05      2.35 o 
   0   9  12      126.70      117.84      3.24 o 
   1   9  12        5.35        5.84      1.02 o 
   2   9  12       28.91       27.90      1.64 o 
   3   9  12      170.46      166.91      3.63 o 
   4   9  12      404.66      408.09     34.17 o 
   5   9  12      294.48      273.03     18.70 o 
   6   9  12      155.09      141.97      9.52 o 
   7   9  12       22.97       21.85      2.02 o 
   0  10  12      203.45      203.23      4.36 o 
   1  10  12       21.53       17.96      1.63 o 
   2  10  12       22.75       21.14      1.62 o 
   3  10  12      136.32      141.34      3.42 o 
   4  10  12       32.57       33.80      6.22 o 
   5  10  12        4.68        4.09      0.45 o 
   6  10  12       22.35       24.10      2.14 o 
   2  11  12        0.05        0.52      1.47 o 
   3  11  12       19.22       22.87      1.77 o 
   4  11  12       95.51       84.21     11.34 o 
   5  11  12       86.90       83.93      4.41 o 
   0  -3  13       35.81       30.10      2.07 o 
   1  -3  13      368.34      388.89      6.66 o 
   2  -3  13       39.08       33.67      1.90 o 
   3  -3  13        0.71        5.00      1.68 o 
  -1  -2  13       39.90       38.98      1.93 o 
   0  -2  13       19.90       24.99      1.75 o 
   1  -2  13        0.66        2.68      0.99 o 
   2  -2  13       13.93       15.99      1.71 o 
   3  -2  13        1.95        4.61      1.07 o 
   4  -2  13        4.98        3.00      0.97 o 
   5  -2  13        0.03        2.63      1.31 o 
  -2  -1  13        9.59        8.77      1.41 o 
  -1  -1  13       20.19       22.26      1.60 o 
   0  -1  13        2.43        4.83      1.03 o 
   1  -1  13       76.78       75.63      2.48 o 
   2  -1  13        0.29        1.69      0.79 o 
   3  -1  13      108.14      113.00      2.90 o 
   4  -1  13      111.10      110.50      2.95 o 
   5  -1  13      405.15      419.08      6.62 o 
   6  -1  13        0.55        2.22      0.80 o 
  -3   0  13       71.97       69.75      2.68 o 
  -2   0  13        0.17        1.75      1.36 o 
  -1   0  13       46.37       45.23      2.00 o 
   0   0  13      248.49      255.97      4.92 o 
   1   0  13       94.77       88.69      2.63 o 
   2   0  13      162.71      160.51      3.53 o 
   3   0  13       48.89       47.38      1.90 o 
   4   0  13       40.87       45.75      2.02 o 
   5   0  13        2.74        4.95      1.01 o 
   6   0  13      153.63      141.43      8.71 o 
   7   0  13       64.85       59.73      6.36 o 
  -3   1  13        7.45        6.07      1.09 o 
  -2   1  13      107.85      109.45      2.81 o 
  -1   1  13       34.62       35.67      1.93 o 
   0   1  13      393.53      417.92      6.70 o 
   1   1  13       74.62       73.49      2.48 o 
   2   1  13       22.11       23.66      1.72 o 
   3   1  13       27.00       28.23      1.57 o 
   4   1  13        2.34        3.78      0.95 o 
   5   1  13      102.12       96.67      3.84 o 
   6   1  13        1.03        3.59      0.73 o 
   7   1  13      158.99      152.21     26.63 o 
  -3   2  13       82.04       81.33      2.76 o 
  -2   2  13       75.57       64.44      2.34 o 
  -1   2  13       55.66       58.22      2.15 o 
   0   2  13      220.25      231.78      4.48 o 
   1   2  13      100.16      101.59      2.77 o 
   2   2  13      204.47      198.92      3.91 o 
   3   2  13        3.87        3.97      0.94 o 
   4   2  13      303.53      321.97      5.46 o 
   5   2  13        2.86        3.59      0.66 o 
   6   2  13      284.53      314.65      6.17 o 
   7   2  13       19.56       18.58      1.75 o 
   8   2  13       20.78       15.66      2.48 o 
  -3   3  13      119.64      112.28      3.29 o 
  -2   3  13      715.24      702.36     10.69 o 
  -1   3  13      233.00      246.17      4.72 o 
   0   3  13      387.19      415.74      6.92 o 
   1   3  13       44.25       42.40      1.74 o 
   2   3  13        7.39        8.97      1.07 o 
   3   3  13        1.84        2.91      0.68 o 
   4   3  13        5.05        4.86      0.84 o 
   5   3  13      169.74      173.41      6.55 o 
   6   3  13      144.62      152.87      2.13 o 
   7   3  13      180.20      180.32     22.06 o 
   8   3  13        3.32        4.49      0.70 o 
  -3   4  13        1.70        3.13      0.98 o 
  -2   4  13      174.13      149.07      3.50 o 
  -1   4  13       76.11       76.71      2.44 o 
   0   4  13        0.63        3.29      0.91 o 
   1   4  13      432.05      432.63      7.20 o 
   2   4  13       39.26       37.97      1.65 o 
   3   4  13        2.21        1.93      0.76 o 
   4   4  13      102.75      103.14      2.55 o 
   5   4  13      384.10      401.76      6.63 o 
   6   4  13      325.38      355.63      8.58 o 
   7   4  13       49.14       44.06      5.56 o 
   8   4  13       16.35       19.56      3.11 o 
  -3   5  13       20.04       19.77      1.63 o 
  -2   5  13      202.72      206.07      4.17 o 
  -1   5  13        8.38        7.36      1.17 o 
   0   5  13      144.64      131.31      3.01 o 
   1   5  13      260.42      265.04      4.93 o 
   2   5  13      117.91      118.11      2.79 o 
   3   5  13       38.57       37.42      1.50 o 
   4   5  13       10.93       12.06      1.16 o 
   5   5  13       23.86       25.15      1.21 o 
   6   5  13       91.50      101.29      2.32 o 
   7   5  13      248.93      209.07      4.52 o 
   8   5  13      193.02      210.07     27.49 o 
  -2   6  13       12.32        9.45      1.09 o 
  -1   6  13       52.79       50.15      1.93 o 
   0   6  13        0.22        0.65      1.28 o 
   1   6  13      219.00      229.98      4.41 o 
   2   6  13        4.20        5.49      0.99 o 
   3   6  13      128.15      134.28      3.01 o 
   4   6  13       17.56       16.55      1.17 o 
   5   6  13      270.90      247.75     33.07 o 
   6   6  13      219.03      211.89     15.38 o 
   7   6  13      310.96      277.35      5.55 o 
   8   6  13       61.15       66.22      2.80 o 
  -2   7  13       44.68       44.51      2.13 o 
  -1   7  13      156.04      147.97      3.65 o 
   0   7  13      295.50      308.57      5.71 o 
   1   7  13        6.91        5.98      0.90 o 
   2   7  13      293.11      303.27      5.33 o 
   3   7  13       29.93       27.12      1.54 o 
   4   7  13        1.96        2.39      0.73 o 
   5   7  13       42.61       36.96      2.31 o 
   6   7  13       26.26       30.25      3.06 o 
   7   7  13       52.80       51.47      4.06 o 
   8   7  13       21.43       18.75      1.03 o 
  -1   8  13      112.63      107.18      3.13 o 
   0   8  13        6.80        6.72      1.20 o 
   1   8  13      123.99      124.13      3.26 o 
   2   8  13       60.87       64.61      2.21 o 
   3   8  13       67.35       63.87      2.13 o 
   4   8  13        4.78        5.21      0.89 o 
   5   8  13      123.61      102.94     18.21 o 
   6   8  13       49.06       44.45      1.29 o 
   7   8  13      462.72      430.07     18.70 o 
   0   9  13      270.98      273.63      5.54 o 
   1   9  13      145.85      146.10      3.53 o 
   2   9  13      437.50      445.01      7.37 o 
   3   9  13        0.17        2.80      1.29 o 
   4   9  13       14.15       15.98      1.35 o 
   5   9  13        7.64        8.07      1.10 o 
   6   9  13      320.73      287.02      6.77 o 
   7   9  13        1.81        1.08      0.42 o 
   1  10  13      167.82      168.91      4.12 o 
   2  10  13       13.47       10.59      1.40 o 
   3  10  13        0.52        0.69      0.58 o 
   4  10  13        2.09        1.85      1.15 o 
   5  10  13       12.76       14.44      1.08 o 
   6  10  13        9.52       10.31      0.86 o 
   1  -2  14       13.68       13.59      1.76 o 
   2  -2  14      335.98      351.74      6.53 o 
   3  -2  14        2.07        2.86      1.05 o 
  -1  -1  14        0.23        2.61      1.45 o 
   0  -1  14        2.42        2.79      0.83 o 
   1  -1  14       32.20       41.76      2.11 o 
   2  -1  14       36.58       39.56      2.06 o 
   3  -1  14       53.25       51.68      2.19 o 
   4  -1  14        8.96       10.08      1.36 o 
   5  -1  14       14.35       10.93      1.13 o 
  -1   0  14       16.22       18.42      1.68 o 
   0   0  14      153.12      152.77      3.83 o 
   1   0  14       69.31       61.76      2.38 o 
   2   0  14      599.97      656.05     10.15 o 
   3   0  14        5.25        5.82      1.10 o 
   4   0  14        4.20        5.84      1.31 o 
   5   0  14       10.87       12.11      1.38 o 
   6   0  14       21.78       22.14      1.63 o 
  -2   1  14       16.16       15.15      1.53 o 
  -1   1  14       21.10       17.16      1.31 o 
   0   1  14        2.38        2.85      1.44 o 
   1   1  14      103.87      109.61      2.96 o 
   2   1  14       45.08       44.26      2.00 o 
   3   1  14       29.36       26.95      1.55 o 
   4   1  14      178.52      187.18      3.81 o 
   5   1  14       53.79       53.73      1.97 o 
   6   1  14        0.58        1.95      0.75 o 
  -2   2  14        3.91        6.79      1.30 o 
  -1   2  14       53.81       57.24      2.48 o 
   0   2  14        2.00        3.52      0.97 o 
   1   2  14      257.52      261.44      5.03 o 
   2   2  14      160.08      162.76      3.62 o 
   3   2  14        1.15        2.72      0.81 o 
   4   2  14       20.45       22.04      1.41 o 
   5   2  14       10.42       10.69      1.13 o 
   6   2  14       17.56       16.03      1.28 o 
   7   2  14        0.99        1.62      0.65 o 
  -2   3  14       45.05       38.98      2.21 o 
  -1   3  14       10.65        5.52      1.10 o 
   0   3  14       46.18       43.23      2.03 o 
   1   3  14      365.39      379.77      7.17 o 
   2   3  14       94.50      102.68      2.97 o 
   3   3  14      117.63      125.24      3.18 o 
   4   3  14       73.00       70.91      2.21 o 
   5   3  14       93.32       91.25      2.73 o 
   6   3  14        0.15        0.67      0.45 o 
   7   3  14      397.48      346.70      6.34 o 
  -2   4  14       24.21       23.14      1.67 o 
  -1   4  14      285.12      277.83      5.46 o 
   0   4  14       72.44       72.82      2.32 o 
   1   4  14      279.80      296.57      5.19 o 
   2   4  14      212.43      224.34      4.21 o 
   3   4  14       15.67       14.04      1.18 o 
   4   4  14      192.25      204.45      4.03 o 
   5   4  14        0.12        0.44      0.46 o 
   6   4  14       35.88       30.51      1.55 o 
   7   4  14       11.58        8.98      1.52 o 
  -2   5  14       26.98       26.11      1.80 o 
  -1   5  14        8.17        6.09      0.98 o 
   0   5  14        9.62       10.56      1.28 o 
   1   5  14        3.17        1.86      0.73 o 
   2   5  14      610.44      635.70      9.53 o 
   3   5  14       75.28       82.39      2.62 o 
   4   5  14       26.46       26.24      1.42 o 
   5   5  14        4.64        5.02      0.73 o 
   6   5  14        0.82        2.42      1.06 o 
   7   5  14      184.02      149.05      3.66 o 
   8   5  14       71.32       71.25      5.99 o 
  -2   6  14        9.38        9.53      1.17 o 
  -1   6  14        1.28        2.59      0.80 o 
   0   6  14       59.04       58.90      2.39 o 
   1   6  14      232.38      233.46      4.70 o 
   2   6  14      571.34      613.43      9.43 o 
   3   6  14        4.83        4.45      0.82 o 
   4   6  14       58.30       60.99      1.96 o 
   5   6  14        0.29        0.67      0.49 o 
   6   6  14       43.96       45.55      1.60 o 
   7   6  14       56.84       41.42      2.08 o 
  -1   7  14        8.19        7.63      1.37 o 
   0   7  14       95.16       89.50      2.69 o 
   1   7  14       60.39       58.00      2.23 o 
   2   7  14      701.26      749.98     11.63 o 
   3   7  14        5.80        6.41      1.15 o 
   4   7  14        7.67       10.55      1.26 o 
   5   7  14        0.26        1.90      1.04 o 
   6   7  14       21.39       17.96      1.28 o 
   7   7  14       81.38       72.06      2.73 o 
   0   8  14        0.73        0.36      1.12 o 
   1   8  14      254.50      269.58      5.12 o 
   2   8  14       56.47       49.56      2.11 o 
   3   8  14        9.88       13.47      1.35 o 
   4   8  14       14.12       12.38      1.19 o 
   5   8  14      116.73      124.93      2.99 o 
   7   8  14       14.80       12.68      1.52 o 
   1   9  14        4.20        3.02      0.96 o 
   2   9  14        0.53        7.57      1.19 o 
   3   9  14        0.28        1.76      1.36 o 
   4   9  14       49.90       49.66      1.94 o 
   5   9  14        3.40        2.39      0.65 o 
   6   9  14        0.21        1.15      1.62 o 
   2  10  14       69.12       62.68      2.34 o 
   3  10  14      601.46      637.45     10.24 o 
   4  10  14       15.38       16.82      1.53 o 
   5  10  14        0.12        1.16      1.29 o 
   2  -1  15       52.92       49.93      2.35 o 
   3  -1  15       28.60       27.17      1.79 o 
   0   0  15       26.45       25.87      1.77 o 
   1   0  15        3.12        3.84      1.00 o 
   2   0  15      231.59      237.37      5.01 o 
   3   0  15       36.48       32.15      1.82 o 
   4   0  15      103.66      116.75      3.18 o 
  -1   1  15       22.58       20.65      1.57 o 
   0   1  15        1.17        1.54      0.72 o 
   1   1  15      201.04      200.17      4.40 o 
   2   1  15        0.26        4.48      1.50 o 
   3   1  15      198.26      211.39      4.58 o 
   4   1  15      194.90      213.68      4.49 o 
   5   1  15       28.46       26.04      1.59 o 
  -1   2  15       20.85       17.44      1.60 o 
   0   2  15       19.31       16.56      1.44 o 
   1   2  15        0.43        3.06      1.55 o 
   2   2  15       15.38       19.63      1.60 o 
   3   2  15        6.15        7.12      1.16 o 
   4   2  15      477.64      524.02      8.30 o 
   5   2  15       12.95       14.89      1.35 o 
   6   2  15       90.40       95.75      2.78 o 
  -1   3  15       95.49       98.67      2.93 o 
   0   3  15        6.62        3.77      0.98 o 
   1   3  15       14.86       14.57      1.39 o 
   2   3  15       10.00       14.25      1.47 o 
   3   3  15      608.24      657.30      9.98 o 
   4   3  15      126.34      124.07      3.16 o 
   5   3  15        1.52        1.76      0.64 o 
   6   3  15        6.61        6.42      0.96 o 
   7   3  15        0.48        3.07      1.74 o 
  -1   4  15       17.25       13.81      1.33 o 
   0   4  15       28.89       28.60      1.80 o 
   1   4  15       24.21       25.37      1.82 o 
   2   4  15      111.68      114.46      3.07 o 
   3   4  15        0.36        1.51      0.80 o 
   4   4  15        0.42        0.87      0.50 o 
   5   4  15        2.10        1.58      0.71 o 
   6   4  15      103.17      103.01      2.65 o 
   7   4  15       22.96       21.73      1.86 o 
  -1   5  15      121.64      112.95      3.25 o 
   0   5  15        9.99       10.63      1.36 o 
   1   5  15        5.76        8.21      1.25 o 
   2   5  15        0.97        3.34      0.86 o 
   3   5  15      289.44      313.76      5.56 o 
   4   5  15       27.97       25.76      1.46 o 
   5   5  15      159.79      180.25      3.66 o 
   6   5  15       56.33       51.87      1.83 o 
   7   5  15        4.00        4.74      1.15 o 
  -1   6  15        1.16        5.64      1.78 o 
   0   6  15       13.63       14.76      1.45 o 
   1   6  15      132.05      136.62      3.70 o 
   2   6  15      122.24      131.64      3.27 o 
   3   6  15      139.87      155.20      3.59 o 
   4   6  15       94.91      105.77      2.81 o 
   5   6  15       36.75       31.81      1.51 o 
   6   6  15      153.56      161.63      3.61 o 
   7   6  15        4.37        3.90      1.06 o 
   0   7  15        1.05        1.51      0.74 o 
   1   7  15        1.52        2.36      0.92 o 
   2   7  15      288.80      305.37      5.68 o 
   3   7  15       36.74       36.95      1.71 o 
   4   7  15       12.52       11.20      1.20 o 
   5   7  15      247.64      265.89      4.84 o 
   6   7  15       22.02       21.97      1.27 o 
   7   7  15        1.89        1.17      0.71 o 
   1   8  15        0.00        2.49      1.67 o 
   2   8  15       11.28       11.35      1.27 o 
   3   8  15      146.46      158.65      3.68 o 
   4   8  15      251.27      270.87      5.15 o 
   5   8  15        6.72       10.04      1.21 o 
   2   9  15      140.89      135.05      3.49 o 
   3   9  15      213.37      215.67      4.65 o 
   4   9  15       91.85       94.46      2.80 o 
   5   9  15       49.83       50.21      2.15 o 
   2   1  16       15.61       14.63      1.61 o 
   3   1  16       73.91       79.83      2.73 o 
   4   1  16       15.43       16.79      1.49 o 
   1   2  16       64.62       66.03      2.56 o 
   2   2  16       12.90       11.86      1.23 o 
   3   2  16       22.59       21.38      1.68 o 
   4   2  16       13.66       11.75      1.32 o 
   5   2  16       96.28       95.60      2.86 o 
   0   3  16        0.22        3.28      1.41 o 
   1   3  16       55.42       57.25      2.46 o 
   2   3  16        0.17        1.93      1.51 o 
   3   3  16        1.02        2.84      1.49 o 
   4   3  16       44.09       40.73      2.05 o 
   5   3  16      156.83      165.87      3.78 o 
   0   4  16      149.85      161.06      4.16 o 
   1   4  16       13.24       11.06      1.27 o 
   2   4  16        4.61        3.92      0.87 o 
   3   4  16        0.50        1.11      1.00 o 
   4   4  16      470.44      498.39      7.99 o 
   5   4  16      400.63      415.60      8.64 o 
   6   4  16       91.99       95.97      2.77 o 
   0   5  16       48.56       40.07      2.12 o 
   1   5  16       69.49       66.59      2.41 o 
   2   5  16       26.45       23.76      1.66 o 
   3   5  16        1.68        0.73      0.59 o 
   4   5  16       17.99       20.03      1.56 o 
   5   5  16       16.32       18.08      1.38 o 
   6   5  16       19.11       18.02      1.36 o 
   1   6  16      132.86      131.42      3.48 o 
   2   6  16        0.25        2.83      1.41 o 
   3   6  16       46.40       43.39      1.92 o 
   4   6  16      160.44      151.16      3.43 o 
   5   6  16       33.50       37.58      1.86 o 
   6   6  16      108.49      108.47      2.82 o 
   1   7  16       97.84       92.12      2.94 o 
   2   7  16       11.82       11.71      1.53 o 
   3   7  16        0.28        0.37      1.32 o 
   4   7  16       46.47       42.03      1.86 o 
   5   7  16       21.89       24.72      1.49 o 
   6   7  16        0.16        1.79      1.14 o 
   2   8  16        2.08        2.89      0.98 o 
   3   8  16       67.50       63.88      2.48 o 
   4   8  16      132.46      132.76      3.42 o 
   5   8  16        1.99        3.75      1.04 o 
   2   4  17       93.95       94.54      2.90 o 
   3   4  17       51.53       50.65      2.30 o 
   4   4  17       19.86       18.40      1.60 o 
   2   5  17        8.31        6.69      1.11 o 
   3   5  17        5.79        7.00      1.13 o 
   4   5  17        7.48        9.64      1.34 o 
   3   6  17       42.97       37.31      2.00 o 
   4   6  17        1.26        3.44      1.23 o 
                                                 
